# Supplementary material for: JRAB/MICAL-L2 undergoes liquid–liquid phase separation to form tubular recycling endosomes
Source: Commun Biol. 2021 May 11;4:551. doi: 10.1038/s42003-021-02080-7 (PMC8113518; doi:10.1038/s42003-021-02080-7)
Supplement: Supplementary file 8 — Supplementary Data 1 [file 42003_2021_2080_MOESM8_ESM.xlsx]

## Sheet: Fig.1c
Fig.1c
		161026	161101
		527/476	527/476
	#1 HA	0.956034	0.952909
	#2 HA	0.96017	0.958639
	#3 HA-Rab8A DA	0.994061	0.990262
	#4 HA-Rab8A DA	1.00382	0.997514
	#5 HA-Rab8A DN	0.964048	0.957672
	#6 HA-Rab8A DN	0.964127	0.96845
	#7 HA-Rab13 DA	0.936203	0.918388
	#8 HA-Rab13 DA	0.923507	0.910175
		Average
	HA	0.956938
	HA-Rab8ADA	0.996415
	HA-Rab8ADN	0.963574
	HA-Rab13DA	0.922068

## Sheet: Fig.4e
Fig.4e
			170517	170511
			527/476	527/476
								average
	#1 HA-mRab13DA		0.940151	0.949638		HA-mRab13DA		0.949877
	#2 HA-mRab13DA		0.949298	0.960421		HA-mRab13-C8A(QL)		0.986294
	#3 HA-mRab13-C8A(QL)		0.983271	0.983553		HA-mRab8ADA		0.992015
	#4 HA-mRab13-C8A(QL)		0.9913	0.987054		HA-mRab8A-C13(QL)		0.943793
	#5 HA-mRab8ADA		0.995785	0.988273		HA		0.97194
	#6 HA-mRab8ADA		0.994665	0.989336
	#7 HA-mRab8A-C13(QL)		0.941794	0.944029
	#8 HA-mRab8A-C13(QL)		0.946309	0.943042
	#9 HA		0.977243	0.968063
	#10 HA		0.975326	0.967126

## Sheet: Fig.5h(FRAP fitting curves)
1		2		3						X
X	Y	X	Y	X	Y	Normalized intensity(ROI-1)	Normalized intensity(ROI-2)	Normalized intensity(ROI-3)			Y1	Y2	Y3	ave	sd
0	0	0	0	0	0	0	0	0		0	0	0	0	0	0
		0.12513	0.19606	0.12513	0.22068	0	0.00369426	0.00468857				0.19606	0.22068	0.20837	0.017409
		0.25025	0.39141	0.25025	0.44033	0	0.00737514	0.00935525				0.39141	0.44033	0.41587	0.0345917
		0.37538	0.58606	0.37538	0.65896	0	0.0110428	0.0140003				0.58606	0.65896	0.62251	0.0515481
		0.5005	0.78001	0.5005	0.87658	0	0.0146973	0.0186238				0.78001	0.87658	0.828295	0.0682853
		0.62563	0.97326	0.62563	1.09318	0	0.0183386	0.0232257				0.97326	1.09318	1.03322	0.0847962
		0.75075	1.16582	0.75075	1.30878	0	0.0219669	0.0278063				1.16582	1.30878	1.2373	0.101088
		0.87588	1.35768	0.87588	1.52338	0	0.0255821	0.0323657				1.35768	1.52338	1.44053	0.117168
1.001	1.22101	1.001	1.54886	1.001	1.73698	0.0204548	0.0291844	0.0369039		1.001	1.22101	1.54886	1.73698	1.50228	0.261119
1.12613	1.37099	1.12613	1.73935	1.12613	1.94959	0.0229674	0.0327737	0.041421		1.12613	1.37099	1.73935	1.94959	1.68664	0.292879
1.25125	1.52062	1.25125	1.92916	1.25125	2.16122	0.025474	0.0363502	0.0459173		1.25125	1.52062	1.92916	2.16122	1.87033	0.324326
1.37638	1.66991	1.37638	2.11828	1.37638	2.37186	0.027975	0.0399137	0.0503925		1.37638	1.66991	2.11828	2.37186	2.05335	0.355451
1.5015	1.81885	1.5015	2.30673	1.5015	2.58152	0.0304701	0.0434645	0.054847		1.5015	1.81885	2.30673	2.58152	2.2357	0.386265
1.62663	1.96745	1.62663	2.4945	1.62663	2.79021	0.0329595	0.0470026	0.0592808		1.62663	1.96745	2.4945	2.79021	2.41739	0.416765
1.75175	2.11571	1.75175	2.68159	1.75175	2.99793	0.0354432	0.0505278	0.063694		1.75175	2.11571	2.68159	2.99793	2.59841	0.446953
1.87688	2.26363	1.87688	2.86801	1.87688	3.20468	0.0379212	0.0540404	0.0680866		1.87688	2.26363	2.86801	3.20468	2.77877	0.476829
2.002	2.41121	2.002	3.05376	2.002	3.41048	0.0403935	0.0575404	0.0724591		2.002	2.41121	3.05376	3.41048	2.95848	0.506402
2.12713	2.55844	2.12713	3.23884	2.12713	3.61532	0.04286	0.0610278	0.0768111		2.12713	2.55844	3.23884	3.61532	3.13753	0.535674
2.25225	2.70534	2.25225	3.42326	2.25225	3.8192	0.0453209	0.0645027	0.0811427		2.25225	2.70534	3.42326	3.8192	3.31593	0.564633
2.37738	2.8519	2.37738	3.60702	2.37738	4.02214	0.0477761	0.0679652	0.0854544		2.37738	2.8519	3.60702	4.02214	3.49369	0.593295
2.5025	2.99812	2.5025	3.79012	2.5025	4.22414	0.0502257	0.0714153	0.0897461		2.5025	2.99812	3.79012	4.22414	3.67079	0.621659
2.62763	3.14401	2.62763	3.97255	2.62763	4.4252	0.0526697	0.0748527	0.0940178		2.62763	3.14401	3.97255	4.4252	3.84725	0.64972
2.75275	3.28955	2.75275	4.15434	2.75275	4.62533	0.0551078	0.0782781	0.0982698		2.75275	3.28955	4.15434	4.62533	4.02307	0.677496
2.87788	3.43477	2.87788	4.33547	2.87788	4.82453	0.0575406	0.081691	0.102502		2.87788	3.43477	4.33547	4.82453	4.19826	0.704967
3.003	3.57965	3.003	4.51595	3.003	5.0228	0.0599677	0.0850917	0.106714		3.003	3.57965	4.51595	5.0228	4.3728	0.732147
3.12813	3.72419	3.12813	4.69578	3.12813	5.22015	0.0623891	0.0884802	0.110907		3.12813	3.72419	4.69578	5.22015	4.54671	0.75904
3.25325	3.8684	3.25325	4.87496	3.25325	5.41659	0.064805	0.0918564	0.115081		3.25325	3.8684	4.87496	5.41659	4.71998	0.785644
3.37838	4.01228	3.37838	5.0535	3.37838	5.61211	0.0672153	0.0952205	0.119235		3.37838	4.01228	5.0535	5.61211	4.89263	0.811957
3.5035	4.15583	3.5035	5.2314	3.5035	5.80673	0.0696201	0.0985726	0.12337		3.5035	4.15583	5.2314	5.80673	5.06465	0.837986
3.62863	4.29904	3.62863	5.40866	3.62863	6.00044	0.0720192	0.101913	0.127485		3.62863	4.29904	5.40866	6.00044	5.23605	0.863734
3.75375	4.44193	3.75375	5.58528	3.75375	6.19325	0.074413	0.105241	0.131582		3.75375	4.44193	5.58528	6.19325	5.40682	0.889194
3.87888	4.58449	3.87888	5.76127	3.87888	6.38517	0.0768012	0.108557	0.135659		3.87888	4.58449	5.76127	6.38517	5.57698	0.914377
4.004	4.72672	4.004	5.93663	4.004	6.5762	0.0791839	0.111861	0.139718		4.004	4.72672	5.93663	6.5762	5.74652	0.939282
4.12913	4.86862	4.12913	6.11135	4.12913	6.76633	0.081561	0.115153	0.143757		4.12913	4.86862	6.11135	6.76633	5.91543	0.963905
4.25425	5.01019	4.25425	6.28545	4.25425	6.95559	0.0839327	0.118434	0.147778		4.25425	5.01019	6.28545	6.95559	6.08374	0.988261
4.37938	5.15144	4.37938	6.45893	4.37938	7.14397	0.0862989	0.121702	0.151781		4.37938	5.15144	6.45893	7.14397	6.25145	1.01234
4.5045	5.29236	4.5045	6.63178	4.5045	7.33147	0.0886597	0.124959	0.155764		4.5045	5.29236	6.63178	7.33147	6.41854	1.03615
4.62963	5.43296	4.62963	6.804	4.62963	7.5181	0.0910151	0.128204	0.15973		4.62963	5.43296	6.804	7.5181	6.58502	1.05968
4.75475	5.57324	4.75475	6.97561	4.75475	7.70387	0.0933651	0.131438	0.163676		4.75475	5.57324	6.97561	7.70387	6.75091	1.08294					Time constant
4.87988	5.71319	4.87988	7.14661	4.87988	7.88877	0.0957096	0.13466	0.167605		4.87988	5.71319	7.14661	7.88877	6.91619	1.10594					1	53.8
5.00501	5.85282	5.00501	7.31699	5.00501	8.07281	0.0980487	0.13787	0.171515		5.00501	5.85282	7.31699	8.07281	7.08087	1.12867					2	34.8
5.13013	5.99212	5.13013	7.48675	5.13013	8.256	0.100382	0.141069	0.175407		5.13013	5.99212	7.48675	8.256	7.24496	1.15115					3	26.9
5.25526	6.13111	5.25526	7.65591	5.25526	8.43834	0.102711	0.144256	0.179281		5.25526	6.13111	7.65591	8.43834	7.40845	1.17335					ave	38.5
5.38038	6.26977	5.38038	7.82446	5.38038	8.61983	0.105034	0.147432	0.183137		5.38038	6.26977	7.82446	8.61983	7.57135	1.1953					sd	13.8264
5.50551	6.40812	5.50551	7.9924	5.50551	8.80048	0.107351	0.150597	0.186975		5.50551	6.40812	7.9924	8.80048	7.73367	1.21699
5.63063	6.54615	5.63063	8.15974	5.63063	8.98029	0.109664	0.15375	0.190795		5.63063	6.54615	8.15974	8.98029	7.89539	1.23841
5.75576	6.68385	5.75576	8.32648	5.75576	9.15926	0.11197	0.156892	0.194598		5.75576	6.68385	8.32648	9.15926	8.05653	1.25959					Recovery half-time[sec]
5.88088	6.82125	5.88088	8.49262	5.88088	9.33741	0.114272	0.160022	0.198383		5.88088	6.82125	8.49262	9.33741	8.21709	1.28051					1	32.5325
6.00601	6.95832	6.00601	8.65817	6.00601	9.51472	0.116569	0.163141	0.20215		6.00601	6.95832	8.65817	9.51472	8.37707	1.30118					2	23.2733
6.13113	7.09508	6.13113	8.82312	6.13113	9.69122	0.11886	0.16625	0.2059		6.13113	7.09508	8.82312	9.69122	8.53647	1.32159					3	18.3934
6.25626	7.23152	6.25626	8.98747	6.25626	9.86689	0.121145	0.169346	0.209632		6.25626	7.23152	8.98747	9.86689	8.69529	1.34176					ave	24.7331
6.38138	7.36765	6.38138	9.15124	6.38138	10.0418	0.123426	0.172432	0.213347		6.38138	7.36765	9.15124	10.0418	8.85355	1.36168					sd	7.18172
6.50651	7.50347	6.50651	9.31441	6.50651	10.2158	0.125701	0.175507	0.217045		6.50651	7.50347	9.31441	10.2158	9.01123	1.38135
6.63163	7.63897	6.63163	9.477	6.63163	10.389	0.127971	0.17857	0.220725		6.63163	7.63897	9.477	10.389	9.16833	1.40077
6.75676	7.77416	6.75676	9.63901	6.75676	10.5615	0.130236	0.181623	0.224389		6.75676	7.77416	9.63901	10.5615	9.32488	1.41996
6.88188	7.90904	6.88188	9.80043	6.88188	10.7331	0.132495	0.184664	0.228035		6.88188	7.90904	9.80043	10.7331	9.48086	1.4389
7.00701	8.04361	7.00701	9.96128	7.00701	10.9039	0.13475	0.187695	0.231665		7.00701	8.04361	9.96128	10.9039	9.63627	1.45759
7.13213	8.17787	7.13213	10.1215	7.13213	11.074	0.136999	0.190715	0.235278		7.13213	8.17787	10.1215	11.074	9.79113	1.47606
7.25726	8.31182	7.25726	10.2812	7.25726	11.2432	0.139243	0.193724	0.238874		7.25726	8.31182	10.2812	11.2432	9.94543	1.49428
7.38238	8.44546	7.38238	10.4404	7.38238	11.4117	0.141482	0.196722	0.242453		7.38238	8.44546	10.4404	11.4117	10.0992	1.51227
7.50751	8.57879	7.50751	10.5989	7.50751	11.5794	0.143715	0.19971	0.246016		7.50751	8.57879	10.5989	11.5794	10.2524	1.53002
7.63263	8.71182	7.63263	10.7569	7.63263	11.7463	0.145944	0.202686	0.249562		7.63263	8.71182	10.7569	11.7463	10.405	1.54754
7.75776	8.84454	7.75776	10.9143	7.75776	11.9124	0.148167	0.205652	0.253091		7.75776	8.84454	10.9143	11.9124	10.5571	1.56482
7.88288	8.97695	7.88288	11.0711	7.88288	12.0778	0.150385	0.208608	0.256605		7.88288	8.97695	11.0711	12.0778	10.7086	1.58188
8.00801	9.10906	8.00801	11.2274	8.00801	12.2424	0.152599	0.211552	0.260101		8.00801	9.10906	11.2274	12.2424	10.8596	1.59871
8.13313	9.24086	8.13313	11.3831	8.13313	12.4062	0.154807	0.214486	0.263582		8.13313	9.24086	11.3831	12.4062	11.0101	1.61531
8.25826	9.37236	8.25826	11.5383	8.25826	12.5693	0.157009	0.21741	0.267047		8.25826	9.37236	11.5383	12.5693	11.16	1.63168
8.38338	9.50356	8.38338	11.6929	8.38338	12.7316	0.159207	0.220323	0.270495		8.38338	9.50356	11.6929	12.7316	11.3093	1.64783
8.50851	9.63445	8.50851	11.8469	8.50851	12.8931	0.1614	0.223226	0.273927		8.50851	9.63445	11.8469	12.8931	11.4582	1.66376
8.63363	9.76504	8.63363	12.0004	8.63363	13.0539	0.163588	0.226118	0.277344		8.63363	9.76504	12.0004	13.0539	11.6065	1.67946
8.75876	9.89534	8.75876	12.1534	8.75876	13.214	0.165771	0.229	0.280744		8.75876	9.89534	12.1534	13.214	11.7542	1.69494
8.88388	10.0253	8.88388	12.3057	8.88388	13.3733	0.167948	0.231871	0.284129		8.88388	10.0253	12.3057	13.3733	11.9015	1.71021
9.00901	10.155	9.00901	12.4576	9.00901	13.5319	0.170121	0.234732	0.287498		9.00901	10.155	12.4576	13.5319	12.0482	1.72526
9.13413	10.2844	9.13413	12.6089	9.13413	13.6897	0.172288	0.237583	0.290852		9.13413	10.2844	12.6089	13.6897	12.1943	1.74009
9.25926	10.4135	9.25926	12.7596	9.25926	13.8468	0.174451	0.240423	0.29419		9.25926	10.4135	12.7596	13.8468	12.34	1.7547
9.38438	10.5423	9.38438	12.9099	9.38438	14.0032	0.176609	0.243254	0.297512		9.38438	10.5423	12.9099	14.0032	12.4851	1.76911
9.50951	10.6708	9.50951	13.0595	9.50951	14.1588	0.178762	0.246074	0.300819		9.50951	10.6708	13.0595	14.1588	12.6297	1.7833
9.63463	10.799	9.63463	13.2087	9.63463	14.3138	0.180909	0.248884	0.304111		9.63463	10.799	13.2087	14.3138	12.7738	1.79728
9.75976	10.9269	9.75976	13.3573	9.75976	14.468	0.183052	0.251684	0.307387		9.75976	10.9269	13.3573	14.468	12.9174	1.81105
9.88488	11.0545	9.88488	13.5053	9.88488	14.6215	0.18519	0.254474	0.310648		9.88488	11.0545	13.5053	14.6215	13.0605	1.82461
10.01	11.1819	10.01	13.6529	10.01	14.7743	0.187323	0.257254	0.313894		10.01	11.1819	13.6529	14.7743	13.203	1.83797
10.1351	11.3089	10.1351	13.7999	10.1351	14.9263	0.189451	0.260024	0.317125		10.1351	11.3089	13.7999	14.9263	13.345	1.85112
10.2603	11.4356	10.2603	13.9463	10.2603	15.0777	0.191574	0.262784	0.320341		10.2603	11.4356	13.9463	15.0777	13.4865	1.86406
10.3854	11.5621	10.3854	14.0923	10.3854	15.2284	0.193692	0.265534	0.323542		10.3854	11.5621	14.0923	15.2284	13.6276	1.8768
10.5105	11.6882	10.5105	14.2377	10.5105	15.3783	0.195805	0.268274	0.326728		10.5105	11.6882	14.2377	15.3783	13.7681	1.88935
10.6356	11.8141	10.6356	14.3826	10.6356	15.5276	0.197914	0.271004	0.329899		10.6356	11.8141	14.3826	15.5276	13.9081	1.90169
10.7608	11.9396	10.7608	14.527	10.7608	15.6761	0.200018	0.273725	0.333056		10.7608	11.9396	14.527	15.6761	14.0476	1.91383
10.8859	12.0649	10.8859	14.6709	10.8859	15.824	0.202116	0.276435	0.336197		10.8859	12.0649	14.6709	15.824	14.1866	1.92577
11.011	12.1899	11.011	14.8142	11.011	15.9712	0.20421	0.279137	0.339325		11.011	12.1899	14.8142	15.9712	14.3251	1.93752
11.1361	12.3146	11.1361	14.957	11.1361	16.1177	0.206299	0.281828	0.342438		11.1361	12.3146	14.957	16.1177	14.4631	1.94907
11.2613	12.439	11.2613	15.0994	11.2613	16.2636	0.208384	0.284509	0.345536		11.2613	12.439	15.0994	16.2636	14.6007	1.96043
11.3864	12.5632	11.3864	15.2412	11.3864	16.4087	0.210463	0.287181	0.34862		11.3864	12.5632	15.2412	16.4087	14.7377	1.97159
11.5115	12.687	11.5115	15.3825	11.5115	16.5532	0.212538	0.289844	0.351689		11.5115	12.687	15.3825	16.5532	14.8742	1.98257
11.6366	12.8106	11.6366	15.5233	11.6366	16.697	0.214608	0.292497	0.354745		11.6366	12.8106	15.5233	16.697	15.0103	1.99335
11.7618	12.9338	11.7618	15.6635	11.7618	16.8402	0.216673	0.29514	0.357786		11.7618	12.9338	15.6635	16.8402	15.1458	2.00394
11.8869	13.0568	11.8869	15.8033	11.8869	16.9826	0.218733	0.297774	0.360813		11.8869	13.0568	15.8033	16.9826	15.2809	2.01435
12.012	13.1795	12.012	15.9426	12.012	17.1244	0.220789	0.300398	0.363826		12.012	13.1795	15.9426	17.1244	15.4155	2.02458
12.1371	13.302	12.1371	16.0814	12.1371	17.2656	0.22284	0.303013	0.366825		12.1371	13.302	16.0814	17.2656	15.5496	2.03461
12.2623	13.4241	12.2623	16.2197	12.2623	17.4061	0.224886	0.305619	0.36981		12.2623	13.4241	16.2197	17.4061	15.6833	2.04446
12.3874	13.546	12.3874	16.3574	12.3874	17.546	0.226927	0.308215	0.372781		12.3874	13.546	16.3574	17.546	15.8165	2.05413
12.5125	13.6676	12.5125	16.4947	12.5125	17.6852	0.228964	0.310801	0.375739		12.5125	13.6676	16.4947	17.6852	15.9491	2.06362
12.6376	13.7889	12.6376	16.6315	12.6376	17.8237	0.230996	0.313379	0.378682		12.6376	13.7889	16.6315	17.8237	16.0814	2.07292
12.7628	13.9099	12.7628	16.7678	12.7628	17.9616	0.233024	0.315947	0.381612		12.7628	13.9099	16.7678	17.9616	16.2131	2.08205
12.8879	14.0306	12.8879	16.9036	12.8879	18.0989	0.235046	0.318506	0.384529		12.8879	14.0306	16.9036	18.0989	16.3444	2.091
13.013	14.1511	13.013	17.0389	13.013	18.2355	0.237064	0.321056	0.387432		13.013	14.1511	17.0389	18.2355	16.4752	2.09977
13.1381	14.2713	13.1381	17.1738	13.1381	18.3715	0.239078	0.323597	0.390321		13.1381	14.2713	17.1738	18.3715	16.6055	2.10837
13.2633	14.3912	13.2633	17.3081	13.2633	18.5069	0.241087	0.326128	0.393197		13.2633	14.3912	17.3081	18.5069	16.7354	2.11678
13.3884	14.5108	13.3884	17.442	13.3884	18.6416	0.243091	0.328651	0.39606		13.3884	14.5108	17.442	18.6416	16.8648	2.12503
13.5135	14.6302	13.5135	17.5754	13.5135	18.7757	0.24509	0.331164	0.398909		13.5135	14.6302	17.5754	18.7757	16.9938	2.13311
13.6386	14.7492	13.6386	17.7083	13.6386	18.9092	0.247085	0.333669	0.401745		13.6386	14.7492	17.7083	18.9092	17.1223	2.14101
13.7638	14.8681	13.7638	17.8407	13.7638	19.0421	0.249075	0.336164	0.404568		13.7638	14.8681	17.8407	19.0421	17.2503	2.14874
13.8889	14.9866	13.8889	17.9727	13.8889	19.1743	0.251061	0.33865	0.407378		13.8889	14.9866	17.9727	19.1743	17.3779	2.15631
14.014	15.1048	14.014	18.1042	14.014	19.306	0.253042	0.341128	0.410175		14.014	15.1048	18.1042	19.306	17.505	2.16371
14.1391	15.2228	14.1391	18.2352	14.1391	19.437	0.255019	0.343596	0.412958		14.1391	15.2228	18.2352	19.437	17.6317	2.17094
14.2643	15.3405	14.2643	18.3657	14.2643	19.5674	0.256991	0.346056	0.415729		14.2643	15.3405	18.3657	19.5674	17.7579	2.17801
14.3894	15.458	14.3894	18.4958	14.3894	19.6972	0.258958	0.348507	0.418487		14.3894	15.458	18.4958	19.6972	17.8837	2.1849
14.5145	15.5752	14.5145	18.6254	14.5145	19.8264	0.260921	0.350949	0.421232		14.5145	15.5752	18.6254	19.8264	18.009	2.19164
14.6396	15.6921	14.6396	18.7545	14.6396	19.955	0.26288	0.353382	0.423965		14.6396	15.6921	18.7545	19.955	18.1339	2.19821
14.7648	15.8087	14.7648	18.8832	14.7648	20.0831	0.264834	0.355807	0.426685		14.7648	15.8087	18.8832	20.0831	18.2583	2.20463
14.8899	15.9251	14.8899	19.0114	14.8899	20.2105	0.266783	0.358223	0.429392		14.8899	15.9251	19.0114	20.2105	18.3823	2.21088
15.015	16.0412	15.015	19.1392	15.015	20.3373	0.268728	0.36063	0.432086		15.015	16.0412	19.1392	20.3373	18.5059	2.21698
15.1401	16.157	15.1401	19.2665	15.1401	20.4635	0.270668	0.363028	0.434768		15.1401	16.157	19.2665	20.4635	18.629	2.22292
15.2653	16.2726	15.2653	19.3933	15.2653	20.5892	0.272604	0.365418	0.437438		15.2653	16.2726	19.3933	20.5892	18.7517	2.22869
15.3904	16.3879	15.3904	19.5197	15.3904	20.7142	0.274536	0.3678	0.440095		15.3904	16.3879	19.5197	20.7142	18.8739	2.23432
15.5155	16.5029	15.5155	19.6456	15.5155	20.8387	0.276463	0.370172	0.44274		15.5155	16.5029	19.6456	20.8387	18.9957	2.23979
15.6406	16.6177	15.6406	19.7711	15.6406	20.9627	0.278385	0.372537	0.445372		15.6406	16.6177	19.7711	20.9627	19.1171	2.24511
15.7658	16.7322	15.7658	19.8961	15.7658	21.086	0.280304	0.374892	0.447993		15.7658	16.7322	19.8961	21.086	19.2381	2.25026
15.8909	16.8464	15.8909	20.0207	15.8909	21.2087	0.282217	0.377239	0.450601		15.8909	16.8464	20.0207	21.2087	19.3586	2.25528
16.016	16.9604	16.016	20.1448	16.016	21.3309	0.284127	0.379578	0.453197		16.016	16.9604	20.1448	21.3309	19.4787	2.26014
16.1411	17.0741	16.1411	20.2685	16.1411	21.4525	0.286032	0.381909	0.455781		16.1411	17.0741	20.2685	21.4525	19.5984	2.26485
16.2663	17.1875	16.2663	20.3917	16.2663	21.5736	0.287932	0.384231	0.458353		16.2663	17.1875	20.3917	21.5736	19.7176	2.26941
16.3914	17.3007	16.3914	20.5145	16.3914	21.6941	0.289828	0.386544	0.460913		16.3914	17.3007	20.5145	21.6941	19.8364	2.27383
16.5165	17.4137	16.5165	20.6369	16.5165	21.814	0.29172	0.38885	0.463461		16.5165	17.4137	20.6369	21.814	19.9549	2.27809
16.6416	17.5263	16.6416	20.7588	16.6416	21.9334	0.293608	0.391147	0.465997		16.6416	17.5263	20.7588	21.9334	20.0728	2.28222
16.7668	17.6387	16.7668	20.8803	16.7668	22.0523	0.295491	0.393436	0.468522		16.7668	17.6387	20.8803	22.0523	20.1904	2.2862
16.8919	17.7509	16.8919	21.0013	16.8919	22.1705	0.29737	0.395717	0.471035		16.8919	17.7509	21.0013	22.1705	20.3076	2.29004
17.017	17.8628	17.017	21.1219	17.017	22.2882	0.299244	0.397989	0.473536		17.017	17.8628	21.1219	22.2882	20.4243	2.29373
17.1421	17.9744	17.1421	21.2421	17.1421	22.4054	0.301114	0.400253	0.476026		17.1421	17.9744	21.2421	22.4054	20.5406	2.29728
17.2673	18.0858	17.2673	21.3618	17.2673	22.5221	0.30298	0.402509	0.478504		17.2673	18.0858	21.3618	22.5221	20.6565	2.3007
17.3924	18.1969	17.3924	21.4811	17.3924	22.6381	0.304841	0.404757	0.48097		17.3924	18.1969	21.4811	22.6381	20.772	2.30397
17.5175	18.3077	17.5175	21.6	17.5175	22.7537	0.306699	0.406997	0.483425		17.5175	18.3077	21.6	22.7537	20.8871	2.3071
17.6426	18.4184	17.6426	21.7184	17.6426	22.8687	0.308552	0.409229	0.485869		17.6426	18.4184	21.7184	22.8687	21.0018	2.3101
17.7678	18.5287	17.7678	21.8365	17.7678	22.9832	0.3104	0.411453	0.488301		17.7678	18.5287	21.8365	22.9832	21.1161	2.31296
17.8929	18.6388	17.8929	21.9541	17.8929	23.0971	0.312245	0.413669	0.490722		17.8929	18.6388	21.9541	23.0971	21.23	2.31568
18.018	18.7487	18.018	22.0712	18.018	23.2106	0.314085	0.415877	0.493132		18.018	18.7487	22.0712	23.2106	21.3435	2.31827
18.1431	18.8583	18.1431	22.188	18.1431	23.3235	0.315921	0.418077	0.49553		18.1431	18.8583	22.188	23.3235	21.4566	2.32072
18.2683	18.9676	18.2683	22.3043	18.2683	23.4358	0.317752	0.420269	0.497918		18.2683	18.9676	22.3043	23.4358	21.5693	2.32305				32.5325
18.3934	19.0767	18.3934	22.4202	18.3934	23.5477	0.31958	0.422453	0.500294		18.3934	19.0767	22.4202	23.5477	21.6815	2.32524				23.2733
18.5185	19.1855	18.5185	22.5358	18.5185	23.659	0.321403	0.42463	0.502659		18.5185	19.1855	22.5358	23.659	21.7934	2.3273				18.3934
18.6436	19.2941	18.6436	22.6508	18.6436	23.7698	0.323222	0.426798	0.505014		18.6436	19.2941	22.6508	23.7698	21.9049	2.32923
18.7688	19.4024	18.7688	22.7655	18.7688	23.8801	0.325037	0.428959	0.507357		18.7688	19.4024	22.7655	23.8801	22.016	2.33104
18.8939	19.5105	18.8939	22.8798	18.8939	23.9899	0.326848	0.431112	0.50969		18.8939	19.5105	22.8798	23.9899	22.1267	2.33271
19.019	19.6183	19.019	22.9936	19.019	24.0992	0.328654	0.433257	0.512011		19.019	19.6183	22.9936	24.0992	22.2371	2.33426
19.1441	19.7259	19.1441	23.1071	19.1441	24.208	0.330457	0.435395	0.514322		19.1441	19.7259	23.1071	24.208	22.347	2.33568
19.2693	19.8333	19.2693	23.2201	19.2693	24.3162	0.332255	0.437525	0.516622		19.2693	19.8333	23.2201	24.3162	22.4565	2.33698
19.3944	19.9404	19.3944	23.3328	19.3944	24.424	0.334049	0.439647	0.518912		19.3944	19.9404	23.3328	24.424	22.5657	2.33815
19.5195	20.0472	19.5195	23.445	19.5195	24.5312	0.335839	0.441762	0.521191		19.5195	20.0472	23.445	24.5312	22.6745	2.3392
19.6446	20.1538	19.6446	23.5568	19.6446	24.638	0.337625	0.443869	0.523459		19.6446	20.1538	23.5568	24.638	22.7829	2.34013
19.7698	20.2602	19.7698	23.6682	19.7698	24.7443	0.339406	0.445968	0.525717		19.7698	20.2602	23.6682	24.7443	22.8909	2.34093
19.8949	20.3663	19.8949	23.7792	19.8949	24.85	0.341184	0.44806	0.527964		19.8949	20.3663	23.7792	24.85	22.9985	2.34161
20.02	20.4721	20.02	23.8899	20.02	24.9553	0.342957	0.450144	0.530201		20.02	20.4721	23.8899	24.9553	23.1058	2.34217
20.1452	20.5778	20.1452	24.0001	20.1452	25.0601	0.344727	0.452221	0.532427		20.1452	20.5778	24.0001	25.0601	23.2127	2.34262
20.2703	20.6831	20.2703	24.1099	20.2703	25.1644	0.346492	0.454291	0.534643		20.2703	20.6831	24.1099	25.1644	23.3192	2.34295
20.3954	20.7883	20.3954	24.2193	20.3954	25.2682	0.348253	0.456353	0.536849		20.3954	20.7883	24.2193	25.2682	23.4253	2.34316
20.5205	20.8932	20.5205	24.3284	20.5205	25.3716	0.350011	0.458407	0.539044		20.5205	20.8932	24.3284	25.3716	23.531	2.34325
20.6456	20.9978	20.6456	24.437	20.6456	25.4744	0.351764	0.460454	0.54123		20.6456	20.9978	24.437	25.4744	23.6364	2.34323
20.7708	21.1022	20.7708	24.5453	20.7708	25.5768	0.353513	0.462494	0.543405		20.7708	21.1022	24.5453	25.5768	23.7414	2.3431
20.8959	21.2064	20.8959	24.6532	20.8959	25.6787	0.355258	0.464527	0.54557		20.8959	21.2064	24.6532	25.6787	23.8461	2.34285
21.021	21.3103	21.021	24.7606	21.021	25.7802	0.356999	0.466552	0.547725		21.021	21.3103	24.7606	25.7802	23.9504	2.34249
21.1461	21.414	21.1461	24.8677	21.1461	25.8811	0.358736	0.46857	0.54987		21.1461	21.414	24.8677	25.8811	24.0543	2.34202
21.2713	21.5175	21.2713	24.9745	21.2713	25.9816	0.360469	0.470581	0.552005		21.2713	21.5175	24.9745	25.9816	24.1578	2.34143
21.3964	21.6207	21.3964	25.0808	21.3964	26.0816	0.362198	0.472584	0.554131		21.3964	21.6207	25.0808	26.0816	24.261	2.34073
21.5215	21.7236	21.5215	25.1867	21.5215	26.1812	0.363923	0.47458	0.556246		21.5215	21.7236	25.1867	26.1812	24.3639	2.33993
21.6467	21.8264	21.6467	25.2923	21.6467	26.2803	0.365644	0.47657	0.558351		21.6467	21.8264	25.2923	26.2803	24.4663	2.33901
21.7718	21.9289	21.7718	25.3975	21.7718	26.3789	0.367361	0.478552	0.560447		21.7718	21.9289	25.3975	26.3789	24.5684	2.33799
21.8969	22.0312	21.8969	25.5023	21.8969	26.4771	0.369074	0.480526	0.562533		21.8969	22.0312	25.5023	26.4771	24.6702	2.33687
22.022	22.1332	22.022	25.6067	22.022	26.5749	0.370784	0.482494	0.564609		22.022	22.1332	25.6067	26.5749	24.7716	2.33563
22.1471	22.235	22.1471	25.7108	22.1471	26.6721	0.372489	0.484455	0.566676		22.1471	22.235	25.7108	26.6721	24.8726	2.3343
22.2723	22.3365	22.2723	25.8145	22.2723	26.7689	0.37419	0.486408	0.568733		22.2723	22.3365	25.8145	26.7689	24.9733	2.33285
22.3974	22.4379	22.3974	25.9178	22.3974	26.8653	0.375888	0.488355	0.57078		22.3974	22.4379	25.9178	26.8653	25.0736	2.33131
22.5225	22.5389	22.5225	26.0207	22.5225	26.9612	0.377581	0.490295	0.572818		22.5225	22.5389	26.0207	26.9612	25.1736	2.32966
22.6476	22.6398	22.6476	26.1233	22.6476	27.0567	0.379271	0.492227	0.574847		22.6476	22.6398	26.1233	27.0567	25.2733	2.32791
22.7728	22.7404	22.7728	26.2255	22.7728	27.1517	0.380957	0.494153	0.576866		22.7728	22.7404	26.2255	27.1517	25.3725	2.32606
22.8979	22.8408	22.8979	26.3273	22.8979	27.2463	0.382638	0.496072	0.578876		22.8979	22.8408	26.3273	27.2463	25.4715	2.3241
23.023	22.941	23.023	26.4288	23.023	27.3405	0.384316	0.497984	0.580876		23.023	22.941	26.4288	27.3405	25.5701	2.32205
23.1482	23.0409	23.1482	26.5299	23.1482	27.4342	0.385991	0.499889	0.582867		23.1482	23.0409	26.5299	27.4342	25.6683	2.3199
23.2733	23.1406	23.2733	26.6306	23.2733	27.5275	0.387661	0.501787	0.584849		23.2733	23.1406	26.6306	27.5275	25.7662	2.31765
23.3984	23.2401	23.3984	26.731	23.3984	27.6203	0.389327	0.503678	0.586822		23.3984	23.2401	26.731	27.6203	25.8638	2.31531
23.5235	23.3393	23.5235	26.831	23.5235	27.7128	0.39099	0.505563	0.588785		23.5235	23.3393	26.831	27.7128	25.961	2.31287
23.6486	23.4383	23.6486	26.9307	23.6486	27.8047	0.392648	0.507441	0.59074		23.6486	23.4383	26.9307	27.8047	26.0579	2.31032
23.7738	23.5371	23.7738	27.0299	23.7738	27.8963	0.394303	0.509311	0.592685		23.7738	23.5371	27.0299	27.8963	26.1545	2.30769
23.8989	23.6357	23.8989	27.1289	23.8989	27.9874	0.395954	0.511176	0.594621		23.8989	23.6357	27.1289	27.9874	26.2507	2.30497
24.024	23.734	24.024	27.2275	24.024	28.0782	0.397602	0.513033	0.596548		24.024	23.734	27.2275	28.0782	26.3465	2.30215
24.1491	23.8321	24.1491	27.3257	24.1491	28.1684	0.399245	0.514885	0.598467		24.1491	23.8321	27.3257	28.1684	26.4421	2.29924
24.2743	23.93	24.2743	27.4236	24.2743	28.2583	0.400885	0.516729	0.600376		24.2743	23.93	27.4236	28.2583	26.5373	2.29624
24.3994	24.0277	24.3994	27.5211	24.3994	28.3478	0.402521	0.518566	0.602277		24.3994	24.0277	27.5211	28.3478	26.6322	2.29314
24.5245	24.1251	24.5245	27.6183	24.5245	28.4368	0.404153	0.520397	0.604169		24.5245	24.1251	27.6183	28.4368	26.7267	2.28996
24.6497	24.2223	24.6497	27.7151	24.6497	28.5254	0.405781	0.522222	0.606051		24.6497	24.2223	27.7151	28.5254	26.8209	2.28668
24.7748	24.3193	24.7748	27.8116	24.7748	28.6136	0.407406	0.52404	0.607926		24.7748	24.3193	27.8116	28.6136	26.9148	2.28332
24.8999	24.416	24.8999	27.9078	24.8999	28.7015	0.409027	0.525851	0.609791		24.8999	24.416	27.9078	28.7015	27.0084	2.27988
25.025	24.5126	25.025	28.0035	25.025	28.7889	0.410644	0.527656	0.611648		25.025	24.5126	28.0035	28.7889	27.1016	2.27634
25.1502	24.6089	25.1502	28.099	25.1502	28.8758	0.412257	0.529455	0.613496		25.1502	24.6089	28.099	28.8758	27.1946	2.27272
25.2753	24.705	25.2753	28.1941	25.2753	28.9624	0.413867	0.531247	0.615336		25.2753	24.705	28.1941	28.9624	27.2872	2.26901
25.4004	24.8008	25.4004	28.2888	25.4004	29.0486	0.415473	0.533032	0.617167		25.4004	24.8008	28.2888	29.0486	27.3794	2.26522
25.5255	24.8965	25.5255	28.3833	25.5255	29.1344	0.417075	0.534811	0.61899		25.5255	24.8965	28.3833	29.1344	27.4714	2.26134
25.6506	24.9919	25.6506	28.4773	25.6506	29.2198	0.418674	0.536584	0.620803		25.6506	24.9919	28.4773	29.2198	27.563	2.25738
25.7758	25.0871	25.7758	28.5711	25.7758	29.3048	0.420269	0.53835	0.622609		25.7758	25.0871	28.5711	29.3048	27.6543	2.25334
25.9009	25.1821	25.9009	28.6645	25.9009	29.3894	0.42186	0.54011	0.624407		25.9009	25.1821	28.6645	29.3894	27.7453	2.24922
26.026	25.2768	26.026	28.7576	26.026	29.4736	0.423448	0.541864	0.626196		26.026	25.2768	28.7576	29.4736	27.836	2.24501
26.1512	25.3714	26.1512	28.8503	26.1512	29.5574	0.425032	0.543611	0.627976		26.1512	25.3714	28.8503	29.5574	27.9264	2.24072
26.2763	25.4657	26.2763	28.9427	26.2763	29.6408	0.426612	0.545352	0.629748		26.2763	25.4657	28.9427	29.6408	28.0164	2.23636
26.4014	25.5599	26.4014	29.0348	26.4014	29.7238	0.428189	0.547087	0.631513		26.4014	25.5599	29.0348	29.7238	28.1061	2.23191
26.5265	25.6537	26.5265	29.1265	26.5265	29.8065	0.429761	0.548816	0.633269		26.5265	25.6537	29.1265	29.8065	28.1956	2.2274
26.6517	25.7474	26.6517	29.2179	26.6517	29.8888	0.431331	0.550538	0.635016		26.6517	25.7474	29.2179	29.8888	28.2847	2.2228
26.7768	25.8409	26.7768	29.309	26.7768	29.9706	0.432897	0.552254	0.636756		26.7768	25.8409	29.309	29.9706	28.3735	2.21812
26.9019	25.9341	26.9019	29.3998	26.9019	30.0521	0.434459	0.553964	0.638488		26.9019	25.9341	29.3998	30.0521	28.462	2.21337
27.027	26.0272	27.027	29.4902	27.027	30.1333	0.436017	0.555668	0.640211		27.027	26.0272	29.4902	30.1333	28.5502	2.20854
27.1521	26.12	27.1521	29.5803	27.1521	30.214	0.437572	0.557366	0.641927		27.1521	26.12	29.5803	30.214	28.6381	2.20364
27.2773	26.2126	27.2773	29.6701	27.2773	30.2944	0.439124	0.559058	0.643635		27.2773	26.2126	29.6701	30.2944	28.7257	2.19867
27.4024	26.305	27.4024	29.7595	27.4024	30.3744	0.440671	0.560743	0.645334		27.4024	26.305	29.7595	30.3744	28.813	2.19362
27.5275	26.3972	27.5275	29.8486	27.5275	30.454	0.442216	0.562423	0.647026		27.5275	26.3972	29.8486	30.454	28.8999	2.1885
27.6527	26.4891	27.6527	29.9375	27.6527	30.5333	0.443756	0.564096	0.64871		27.6527	26.4891	29.9375	30.5333	28.9866	2.18331
27.7778	26.5809	27.7778	30.026	27.7778	30.6122	0.445294	0.565764	0.650386		27.7778	26.5809	30.026	30.6122	29.073	2.17804
27.9029	26.6724	27.9029	30.1141	27.9029	30.6907	0.446827	0.567425	0.652054		27.9029	26.6724	30.1141	30.6907	29.1591	2.17271
28.028	26.7638	28.028	30.202	28.028	30.7689	0.448357	0.569081	0.653715		28.028	26.7638	30.202	30.7689	29.2449	2.1673
28.1532	26.8549	28.1532	30.2895	28.1532	30.8466	0.449884	0.57073	0.655368		28.1532	26.8549	30.2895	30.8466	29.3304	2.16183
28.2783	26.9458	28.2783	30.3768	28.2783	30.9241	0.451407	0.572374	0.657013		28.2783	26.9458	30.3768	30.9241	29.4156	2.1563
28.4034	27.0365	28.4034	30.4637	28.4034	31.0011	0.452926	0.574012	0.65865		28.4034	27.0365	30.4637	31.0011	29.5005	2.15069
28.5285	27.127	28.5285	30.5503	28.5285	31.0779	0.454442	0.575644	0.66028		28.5285	27.127	30.5503	31.0779	29.5851	2.14502
28.6536	27.2173	28.6536	30.6366	28.6536	31.1542	0.455955	0.57727	0.661903		28.6536	27.2173	30.6366	31.1542	29.6694	2.13927
28.7788	27.3074	28.7788	30.7226	28.7788	31.2302	0.457464	0.57889	0.663518		28.7788	27.3074	30.7226	31.2302	29.7534	2.13347
28.9039	27.3972	28.9039	30.8083	28.9039	31.3059	0.458969	0.580504	0.665125		28.9039	27.3972	30.8083	31.3059	29.8371	2.12761
29.029	27.4869	29.029	30.8936	29.029	31.3812	0.460471	0.582113	0.666725		29.029	27.4869	30.8936	31.3812	29.9206	2.12167
29.1542	27.5764	29.1542	30.9787	29.1542	31.4562	0.46197	0.583716	0.668317		29.1542	27.5764	30.9787	31.4562	30.0037	2.11568
29.2793	27.6656	29.2793	31.0634	29.2793	31.5308	0.463465	0.585312	0.669902		29.2793	27.6656	31.0634	31.5308	30.0866	2.10961
29.4044	27.7547	29.4044	31.1479	29.4044	31.605	0.464957	0.586904	0.67148		29.4044	27.7547	31.1479	31.605	30.1692	2.1035
29.5295	27.8435	29.5295	31.232	29.5295	31.6789	0.466445	0.588489	0.673051		29.5295	27.8435	31.232	31.6789	30.2515	2.09732
29.6547	27.9321	29.6547	31.3159	29.6547	31.7525	0.46793	0.590069	0.674614		29.6547	27.9321	31.3159	31.7525	30.3335	2.09107
29.7798	28.0206	29.7798	31.3994	29.7798	31.8257	0.469412	0.591643	0.676169		29.7798	28.0206	31.3994	31.8257	30.4152	2.08477
29.9049	28.1088	29.9049	31.4827	29.9049	31.8986	0.470889	0.593212	0.677718		29.9049	28.1088	31.4827	31.8986	30.4967	2.07841
30.03	28.1968	30.03	31.5656	30.03	31.9712	0.472364	0.594775	0.679259		30.03	28.1968	31.5656	31.9712	30.5779	2.07199
30.1552	28.2846	30.1552	31.6483	30.1552	32.0434	0.473835	0.596332	0.680794		30.1552	28.2846	31.6483	32.0434	30.6588	2.06552
30.2803	28.3723	30.2803	31.7306	30.2803	32.1153	0.475303	0.597884	0.682321		30.2803	28.3723	31.7306	32.1153	30.7394	2.05899
30.4054	28.4597	30.4054	31.8127	30.4054	32.1868	0.476768	0.59943	0.683841		30.4054	28.4597	31.8127	32.1868	30.8197	2.0524
30.5305	28.5469	30.5305	31.8944	30.5305	32.258	0.478229	0.60097	0.685354		30.5305	28.5469	31.8944	32.258	30.8998	2.04575
30.6557	28.6339	30.6557	31.9759	30.6557	32.3289	0.479686	0.602505	0.68686		30.6557	28.6339	31.9759	32.3289	30.9796	2.03905
30.7808	28.7207	30.7808	32.0571	30.7808	32.3994	0.481141	0.604035	0.688359		30.7808	28.7207	32.0571	32.3994	31.0591	2.0323
30.9059	28.8073	30.9059	32.1379	30.9059	32.4697	0.482592	0.605559	0.689851		30.9059	28.8073	32.1379	32.4697	31.1383	2.0255
31.031	28.8938	31.031	32.2185	31.031	32.5396	0.484039	0.607077	0.691336		31.031	28.8938	32.2185	32.5396	31.2173	2.01863
31.1562	28.98	31.1562	32.2988	31.1562	32.6091	0.485484	0.60859	0.692814		31.1562	28.98	32.2988	32.6091	31.296	2.01172
31.2813	29.066	31.2813	32.3788	31.2813	32.6784	0.486925	0.610098	0.694285		31.2813	29.066	32.3788	32.6784	31.3744	2.00476
31.4064	29.1518	31.4064	32.4586	31.4064	32.7473	0.488362	0.6116	0.69575		31.4064	29.1518	32.4586	32.7473	31.4526	1.99775
31.5315	29.2374	31.5315	32.538	31.5315	32.8159	0.489797	0.613097	0.697207		31.5315	29.2374	32.538	32.8159	31.5305	1.99068
31.6567	29.3228	31.6567	32.6172	31.6567	32.8842	0.491228	0.614589	0.698658		31.6567	29.3228	32.6172	32.8842	31.6081	1.98357
31.7818	29.4081	31.7818	32.696	31.7818	32.9522	0.492656	0.616075	0.700102		31.7818	29.4081	32.696	32.9522	31.6854	1.97641
31.9069	29.4931	31.9069	32.7746	31.9069	33.0198	0.49408	0.617555	0.70154		31.9069	29.4931	32.7746	33.0198	31.7625	1.9692
32.032	29.5779	32.032	32.8529	32.032	33.0872	0.495501	0.619031	0.702971		32.032	29.5779	32.8529	33.0872	31.8393	1.96195
32.1572	29.6626	32.1572	32.9309	32.1572	33.1542	0.496919	0.620501	0.704395		32.1572	29.6626	32.9309	33.1542	31.9159	1.95464
32.2823	29.747	32.2823	33.0087	32.2823	33.221	0.498334	0.621966	0.705812		32.2823	29.747	33.0087	33.221	31.9922	1.9473
32.4074	29.8313	32.4074	33.0862	32.4074	33.2874	0.499745	0.623425	0.707223		32.4074	29.8313	33.0862	33.2874	32.0683	1.93991
32.5325	29.9153	32.5325	33.1633	32.5325	33.3535	0.501153	0.62488	0.708628		32.5325	29.9153	33.1633	33.3535	32.144	1.93246
32.6577	29.9992	32.6577	33.2402	32.6577	33.4192	0.502558	0.626329	0.710025		32.6577	29.9992	33.2402	33.4192	32.2196	1.92498
32.7828	30.0829	32.7828	33.3169	32.7828	33.4847	0.50396	0.627773	0.711417		32.7828	30.0829	33.3169	33.4847	32.2948	1.91746
32.9079	30.1663	32.9079	33.3932	32.9079	33.5499	0.505358	0.629211	0.712802		32.9079	30.1663	33.3932	33.5499	32.3698	1.9099
33.033	30.2496	33.033	33.4693	33.033	33.6148	0.506753	0.630645	0.71418		33.033	30.2496	33.4693	33.6148	32.4446	1.90229
33.1582	30.3327	33.1582	33.5451	33.1582	33.6794	0.508145	0.632073	0.715552		33.1582	30.3327	33.5451	33.6794	32.5191	1.89464
33.2833	30.4156	33.2833	33.6206	33.2833	33.7437	0.509534	0.633497	0.716918		33.2833	30.4156	33.6206	33.7437	32.5933	1.88696
33.4084	30.4983	33.4084	33.6959	33.4084	33.8077	0.510919	0.634915	0.718277		33.4084	30.4983	33.6959	33.8077	32.6673	1.87923
33.5335	30.5808	33.5335	33.7709	33.5335	33.8713	0.512302	0.636328	0.719631		33.5335	30.5808	33.7709	33.8713	32.741	1.87146
33.6587	30.6632	33.6587	33.8456	33.6587	33.9347	0.513681	0.637736	0.720977		33.6587	30.6632	33.8456	33.9347	32.8145	1.86366
33.7838	30.7453	33.7838	33.9201	33.7838	33.9978	0.515057	0.639139	0.722318		33.7838	30.7453	33.9201	33.9978	32.8877	1.85581
33.9089	30.8272	33.9089	33.9943	33.9089	34.0606	0.51643	0.640537	0.723652		33.9089	30.8272	33.9943	34.0606	32.9607	1.84795
34.034	30.909	34.034	34.0682	34.034	34.1231	0.517799	0.641929	0.72498		34.034	30.909	34.0682	34.1231	33.0334	1.84003
34.1592	30.9906	34.1592	34.1418	34.1592	34.1854	0.519166	0.643317	0.726302		34.1592	30.9906	34.1418	34.1854	33.1059	1.83208
34.2843	31.072	34.2843	34.2152	34.2843	34.2473	0.520529	0.6447	0.727618		34.2843	31.072	34.2152	34.2473	33.1782	1.8241
34.4094	31.1532	34.4094	34.2884	34.4094	34.3089	0.52189	0.646078	0.728928		34.4094	31.1532	34.2884	34.3089	33.2501	1.81608
34.5345	31.2341	34.5345	34.3612	34.5345	34.3703	0.523247	0.647451	0.730231		34.5345	31.2341	34.3612	34.3703	33.3219	1.80804
34.6597	31.315	34.6597	34.4338	34.6597	34.4314	0.524601	0.648819	0.731529		34.6597	31.315	34.4338	34.4314	33.3934	1.79996
34.7848	31.3956	34.7848	34.5062	34.7848	34.4922	0.525952	0.650182	0.73282		34.7848	31.3956	34.5062	34.4922	33.4646	1.79185
34.9099	31.4761	34.9099	34.5782	34.9099	34.5527	0.527299	0.65154	0.734106		34.9099	31.4761	34.5782	34.5527	33.5357	1.78371
35.035	31.5563	35.035	34.6501	35.035	34.6129	0.528644	0.652894	0.735385		35.035	31.5563	34.6501	34.6129	33.6064	1.77554
35.1602	31.6364	35.1602	34.7216	35.1602	34.6728	0.529986	0.654242	0.736659		35.1602	31.6364	34.7216	34.6728	33.677	1.76734
35.2853	31.7163	35.2853	34.7929	35.2853	34.7325	0.531324	0.655586	0.737927		35.2853	31.7163	34.7929	34.7325	33.7473	1.75911
35.4104	31.796	35.4104	34.864	35.4104	34.7919	0.532659	0.656924	0.739189		35.4104	31.796	34.864	34.7919	33.8173	1.75085
35.5355	31.8755	35.5355	34.9348	35.5355	34.851	0.533992	0.658259	0.740444		35.5355	31.8755	34.9348	34.851	33.8871	1.74258
35.6607	31.9549	35.6607	35.0053	35.6607	34.9098	0.535321	0.659588	0.741695		35.6607	31.9549	35.0053	34.9098	33.9567	1.73427
35.7858	32.0341	35.7858	35.0756	35.7858	34.9684	0.536647	0.660912	0.742939		35.7858	32.0341	35.0756	34.9684	34.026	1.72594
35.9109	32.113	35.9109	35.1457	35.9109	35.0267	0.53797	0.662232	0.744178		35.9109	32.113	35.1457	35.0267	34.0951	1.71758
36.036	32.1918	36.036	35.2154	36.036	35.0847	0.53929	0.663547	0.74541		36.036	32.1918	35.2154	35.0847	34.164	1.7092
36.1612	32.2704	36.1612	35.285	36.1612	35.1425	0.540607	0.664857	0.746637		36.1612	32.2704	35.285	35.1425	34.2326	1.7008
36.2863	32.3489	36.2863	35.3543	36.2863	35.2	0.541921	0.666162	0.747859		36.2863	32.3489	35.3543	35.2	34.301	1.69238
36.4114	32.4271	36.4114	35.4233	36.4114	35.2572	0.543232	0.667463	0.749074		36.4114	32.4271	35.4233	35.2572	34.3692	1.68394
36.5365	32.5052	36.5365	35.4921	36.5365	35.3141	0.54454	0.668759	0.750284		36.5365	32.5052	35.4921	35.3141	34.4371	1.67548
36.6617	32.5831	36.6617	35.5606	36.6617	35.3708	0.545845	0.670051	0.751489		36.6617	32.5831	35.5606	35.3708	34.5049	1.66699
36.7868	32.6608	36.7868	35.6289	36.7868	35.4273	0.547147	0.671337	0.752688		36.7868	32.6608	35.6289	35.4273	34.5723	1.65849
36.9119	32.7383	36.9119	35.697	36.9119	35.4834	0.548446	0.67262	0.753881		36.9119	32.7383	35.697	35.4834	34.6396	1.64997
37.037	32.8157	37.037	35.7648	37.037	35.5393	0.549741	0.673897	0.755069		37.037	32.8157	35.7648	35.5393	34.7066	1.64144
37.1622	32.8929	37.1622	35.8323	37.1622	35.595	0.551034	0.67517	0.756251		37.1622	32.8929	35.8323	35.595	34.7734	1.63289
37.2873	32.9699	37.2873	35.8997	37.2873	35.6504	0.552324	0.676439	0.757428		37.2873	32.9699	35.8997	35.6504	34.84	1.62433
37.4124	33.0467	37.4124	35.9667	37.4124	35.7055	0.553611	0.677702	0.758599		37.4124	33.0467	35.9667	35.7055	34.9063	1.61575
37.5375	33.1234	37.5375	36.0336	37.5375	35.7604	0.554895	0.678962	0.759765		37.5375	33.1234	36.0336	35.7604	34.9724	1.60716
37.6627	33.1998	37.6627	36.1001	37.6627	35.815	0.556176	0.680217	0.760925		37.6627	33.1998	36.1001	35.815	35.0383	1.59856
37.7878	33.2761	37.7878	36.1665	37.7878	35.8693	0.557454	0.681467	0.76208		37.7878	33.2761	36.1665	35.8693	35.104	1.58995
37.9129	33.3522	37.9129	36.2326	37.9129	35.9235	0.55873	0.682713	0.76323		37.9129	33.3522	36.2326	35.9235	35.1694	1.58132
38.038	33.4282	38.038	36.2985	38.038	35.9773	0.560002	0.683954	0.764374		38.038	33.4282	36.2985	35.9773	35.2347	1.57269
38.1632	33.5039	38.1632	36.3641	38.1632	36.0309	0.561271	0.685191	0.765513		38.1632	33.5039	36.3641	36.0309	35.2997	1.56404
38.2883	33.5795	38.2883	36.4295	38.2883	36.0843	0.562537	0.686423	0.766647		38.2883	33.5795	36.4295	36.0843	35.3645	1.5554
38.4134	33.6549	38.4134	36.4947	38.4134	36.1374	0.563801	0.687651	0.767775		38.4134	33.6549	36.4947	36.1374	35.429	1.54675
38.5385	33.7302	38.5385	36.5597	38.5385	36.1903	0.565061	0.688875	0.768899		38.5385	33.7302	36.5597	36.1903	35.4934	1.53809
38.6637	33.8053	38.6637	36.6244	38.6637	36.2429	0.566319	0.690094	0.770016		38.6637	33.8053	36.6244	36.2429	35.5575	1.52943
38.7888	33.8802	38.7888	36.6888	38.7888	36.2953	0.567574	0.691309	0.771129		38.7888	33.8802	36.6888	36.2953	35.6214	1.52076
38.9139	33.9549	38.9139	36.7531	38.9139	36.3474	0.568826	0.692519	0.772237		38.9139	33.9549	36.7531	36.3474	35.6851	1.51209
39.039	34.0294	39.039	36.8171	39.039	36.3993	0.570074	0.693725	0.773339		39.039	34.0294	36.8171	36.3993	35.7486	1.50342
39.1642	34.1038	39.1642	36.8809	39.1642	36.4509	0.571321	0.694927	0.774437		39.1642	34.1038	36.8809	36.4509	35.8119	1.49475
39.2893	34.178	39.2893	36.9444	39.2893	36.5023	0.572564	0.696125	0.775529		39.2893	34.178	36.9444	36.5023	35.8749	1.48609
39.4144	34.2521	39.4144	37.0077	39.4144	36.5535	0.573804	0.697318	0.776616		39.4144	34.2521	37.0077	36.5535	35.9378	1.47742
39.5395	34.3259	39.5395	37.0708	39.5395	36.6045	0.575042	0.698507	0.777698		39.5395	34.3259	37.0708	36.6045	36.0004	1.46876
39.6647	34.3996	39.6647	37.1337	39.6647	36.6552	0.576276	0.699691	0.778776		39.6647	34.3996	37.1337	36.6552	36.0628	1.46011
39.7898	34.4732	39.7898	37.1963	39.7898	36.7056	0.577508	0.700872	0.779848		39.7898	34.4732	37.1963	36.7056	36.125	1.45146
39.9149	34.5465	39.9149	37.2587	39.9149	36.7559	0.578737	0.702048	0.780915		39.9149	34.5465	37.2587	36.7559	36.187	1.44281
40.04	34.6197	40.04	37.321	40.04	36.8058	0.579963	0.70322	0.781977		40.04	34.6197	37.321	36.8058	36.2488	1.43418
40.1652	34.6927	40.1652	37.3829	40.1652	36.8556	0.581186	0.704387	0.783034		40.1652	34.6927	37.3829	36.8556	36.3104	1.42555
40.2903	34.7656	40.2903	37.4447	40.2903	36.9051	0.582407	0.705551	0.784087		40.2903	34.7656	37.4447	36.9051	36.3718	1.41693
40.4154	34.8383	40.4154	37.5062	40.4154	36.9544	0.583624	0.70671	0.785134		40.4154	34.8383	37.5062	36.9544	36.433	1.40833
40.5405	34.9108	40.5405	37.5675	40.5405	37.0035	0.584839	0.707865	0.786177		40.5405	34.9108	37.5675	37.0035	36.4939	1.39974
40.6657	34.9831	40.6657	37.6286	40.6657	37.0524	0.586051	0.709016	0.787214		40.6657	34.9831	37.6286	37.0524	36.5547	1.39116
40.7908	35.0553	40.7908	37.6894	40.7908	37.101	0.58726	0.710163	0.788247		40.7908	35.0553	37.6894	37.101	36.6152	1.3826
40.9159	35.1273	40.9159	37.7501	40.9159	37.1494	0.588467	0.711305	0.789276		40.9159	35.1273	37.7501	37.1494	36.6756	1.37406
41.041	35.1992	41.041	37.8105	41.041	37.1975	0.589671	0.712444	0.790299		41.041	35.1992	37.8105	37.1975	36.7357	1.36553
41.1662	35.2709	41.1662	37.8707	41.1662	37.2455	0.590872	0.713579	0.791318		41.1662	35.2709	37.8707	37.2455	36.7957	1.35703
41.2913	35.3424	41.2913	37.9307	41.2913	37.2932	0.59207	0.714709	0.792331		41.2913	35.3424	37.9307	37.2932	36.8554	1.34854
41.4164	35.4138	41.4164	37.9905	41.4164	37.3407	0.593265	0.715835	0.793341		41.4164	35.4138	37.9905	37.3407	36.915	1.34008
41.5415	35.4849	41.5415	38.05	41.5415	37.388	0.594458	0.716958	0.794345		41.5415	35.4849	38.05	37.388	36.9743	1.33164
41.6667	35.556	41.6667	38.1094	41.6667	37.435	0.595648	0.718076	0.795345		41.6667	35.556	38.1094	37.435	37.0335	1.32323
41.7918	35.6268	41.7918	38.1685	41.7918	37.4819	0.596835	0.71919	0.79634		41.7918	35.6268	38.1685	37.4819	37.0924	1.31485
41.9169	35.6975	41.9169	38.2275	41.9169	37.5285	0.598019	0.7203	0.797331		41.9169	35.6975	38.2275	37.5285	37.1512	1.30649
42.042	35.7681	42.042	38.2862	42.042	37.5749	0.599201	0.721407	0.798317		42.042	35.7681	38.2862	37.5749	37.2097	1.29816
42.1672	35.8385	42.1672	38.3447	42.1672	37.6211	0.60038	0.722509	0.799298		42.1672	35.8385	38.3447	37.6211	37.2681	1.28987
42.2923	35.9087	42.2923	38.403	42.2923	37.6671	0.601556	0.723607	0.800275		42.2923	35.9087	38.403	37.6671	37.3262	1.28161
42.4174	35.9787	42.4174	38.4611	42.4174	37.7128	0.60273	0.724702	0.801247		42.4174	35.9787	38.4611	37.7128	37.3842	1.27338
42.5425	36.0486	42.5425	38.5189	42.5425	37.7584	0.6039	0.725792	0.802215		42.5425	36.0486	38.5189	37.7584	37.442	1.26519
42.6677	36.1183	42.6677	38.5766	42.6677	37.8037	0.605069	0.726879	0.803178		42.6677	36.1183	38.5766	37.8037	37.4996	1.25704
42.7928	36.1879	42.7928	38.634	42.7928	37.8489	0.606234	0.727961	0.804137		42.7928	36.1879	38.634	37.8489	37.5569	1.24893
42.9179	36.2573	42.9179	38.6913	42.9179	37.8938	0.607397	0.72904	0.805091		42.9179	36.2573	38.6913	37.8938	37.6141	1.24086
43.043	36.3266	43.043	38.7483	43.043	37.9385	0.608557	0.730115	0.806041		43.043	36.3266	38.7483	37.9385	37.6711	1.23283
43.1682	36.3957	43.1682	38.8052	43.1682	37.983	0.609714	0.731186	0.806987		43.1682	36.3957	38.8052	37.983	37.7279	1.22485
43.2933	36.4646	43.2933	38.8618	43.2933	38.0273	0.610869	0.732253	0.807928		43.2933	36.4646	38.8618	38.0273	37.7846	1.21691
43.4184	36.5333	43.4184	38.9183	43.4184	38.0714	0.612021	0.733317	0.808865		43.4184	36.5333	38.9183	38.0714	37.841	1.20903
43.5435	36.602	43.5435	38.9745	43.5435	38.1153	0.61317	0.734376	0.809797		43.5435	36.602	38.9745	38.1153	37.8972	1.20119
43.6687	36.6704	43.6687	39.0305	43.6687	38.1589	0.614317	0.735432	0.810725		43.6687	36.6704	39.0305	38.1589	37.9533	1.19342
43.7938	36.7387	43.7938	39.0863	43.7938	38.2024	0.615461	0.736484	0.811649		43.7938	36.7387	39.0863	38.2024	38.0092	1.18569
43.9189	36.8068	43.9189	39.142	43.9189	38.2457	0.616603	0.737532	0.812568		43.9189	36.8068	39.142	38.2457	38.0648	1.17802
44.044	36.8748	44.044	39.1974	44.044	38.2888	0.617742	0.738576	0.813483		44.044	36.8748	39.1974	38.2888	38.1203	1.17041
44.1692	36.9427	44.1692	39.2526	44.1692	38.3317	0.618878	0.739617	0.814395		44.1692	36.9427	39.2526	38.3317	38.1756	1.16286
44.2943	37.0103	44.2943	39.3076	44.2943	38.3743	0.620011	0.740654	0.815301		44.2943	37.0103	39.3076	38.3743	38.2308	1.15537
44.4194	37.0778	44.4194	39.3625	44.4194	38.4168	0.621142	0.741687	0.816204		44.4194	37.0778	39.3625	38.4168	38.2857	1.14795
44.5445	37.1452	44.5445	39.4171	44.5445	38.4591	0.622271	0.742716	0.817102		44.5445	37.1452	39.4171	38.4591	38.3405	1.1406
44.6697	37.2124	44.6697	39.4716	44.6697	38.5012	0.623397	0.743742	0.817996		44.6697	37.2124	39.4716	38.5012	38.395	1.13331
44.7948	37.2794	44.7948	39.5258	44.7948	38.5431	0.62452	0.744764	0.818886		44.7948	37.2794	39.5258	38.5431	38.4494	1.1261
44.9199	37.3463	44.9199	39.5798	44.9199	38.5848	0.62564	0.745783	0.819772		44.9199	37.3463	39.5798	38.5848	38.5036	1.11896
45.0451	37.4131	45.0451	39.6337	45.0451	38.6263	0.626758	0.746797	0.820654		45.0451	37.4131	39.6337	38.6263	38.5577	1.1119
45.1702	37.4797	45.1702	39.6874	45.1702	38.6676	0.627874	0.747808	0.821531		45.1702	37.4797	39.6874	38.6676	38.6115	1.10491
45.2953	37.5461	45.2953	39.7408	45.2953	38.7087	0.628987	0.748816	0.822405		45.2953	37.5461	39.7408	38.7087	38.6652	1.09801
45.4204	37.6124	45.4204	39.7941	45.4204	38.7496	0.630097	0.74982	0.823274		45.4204	37.6124	39.7941	38.7496	38.7187	1.09119
45.5455	37.6785	45.5455	39.8472	45.5455	38.7904	0.631205	0.75082	0.82414		45.5455	37.6785	39.8472	38.7904	38.772	1.08446
45.6707	37.7445	45.6707	39.9001	45.6707	38.8309	0.63231	0.751817	0.825002		45.6707	37.7445	39.9001	38.8309	38.8252	1.07781
45.7958	37.8103	45.7958	39.9528	45.7958	38.8713	0.633413	0.75281	0.825859		45.7958	37.8103	39.9528	38.8713	38.8781	1.07126
45.9209	37.876	45.9209	40.0053	45.9209	38.9114	0.634513	0.753799	0.826713		45.9209	37.876	40.0053	38.9114	38.9309	1.06479
46.0461	37.9415	46.0461	40.0576	46.0461	38.9514	0.63561	0.754785	0.827562		46.0461	37.9415	40.0576	38.9514	38.9835	1.05843
46.1712	38.0068	46.1712	40.1097	46.1712	38.9912	0.636705	0.755767	0.828408		46.1712	38.0068	40.1097	38.9912	39.0359	1.05217
46.2963	38.0721	46.2963	40.1617	46.2963	39.0308	0.637798	0.756746	0.829249		46.2963	38.0721	40.1617	39.0308	39.0882	1.046
46.4214	38.1371	46.4214	40.2135	46.4214	39.0703	0.638888	0.757722	0.830087		46.4214	38.1371	40.2135	39.0703	39.1403	1.03994
46.5466	38.202	46.5466	40.265	46.5466	39.1095	0.639976	0.758693	0.830921		46.5466	38.202	40.265	39.1095	39.1922	1.03398
46.6717	38.2668	46.6717	40.3164	46.6717	39.1486	0.641061	0.759662	0.831751		46.6717	38.2668	40.3164	39.1486	39.2439	1.02813
46.7968	38.3314	46.7968	40.3676	46.7968	39.1875	0.642143	0.760627	0.832577		46.7968	38.3314	40.3676	39.1875	39.2955	1.02239
46.9219	38.3959	46.9219	40.4187	46.9219	39.2262	0.643223	0.761588	0.833399		46.9219	38.3959	40.4187	39.2262	39.3469	1.01678
47.047	38.4602	47.047	40.4695	47.047	39.2647	0.6443	0.762546	0.834218		47.047	38.4602	40.4695	39.2647	39.3981	1.01126
47.1722	38.5244	47.1722	40.5202	47.1722	39.303	0.645376	0.7635	0.835032		47.1722	38.5244	40.5202	39.303	39.4492	1.00588
47.2973	38.5884	47.2973	40.5706	47.2973	39.3412	0.646448	0.764452	0.835843		47.2973	38.5884	40.5706	39.3412	39.5001	1.00062
47.4224	38.6523	47.4224	40.6209	47.4224	39.3792	0.647518	0.765399	0.83665		47.4224	38.6523	40.6209	39.3792	39.5508	0.995472
47.5476	38.716	47.5476	40.671	47.5476	39.417	0.648586	0.766343	0.837454		47.5476	38.716	40.671	39.417	39.6014	0.990456
47.6727	38.7796	47.6727	40.721	47.6727	39.4546	0.649651	0.767284	0.838253		47.6727	38.7796	40.721	39.4546	39.6517	0.985578
47.7978	38.843	47.7978	40.7707	47.7978	39.4921	0.650714	0.768222	0.839049		47.7978	38.843	40.7707	39.4921	39.702	0.980828
47.9229	38.9063	47.9229	40.8203	47.9229	39.5294	0.651774	0.769156	0.839842		47.9229	38.9063	40.8203	39.5294	39.752	0.976209
48.0481	38.9695	48.0481	40.8697	48.0481	39.5665	0.652832	0.770087	0.84063		48.0481	38.9695	40.8697	39.5665	39.8019	0.971731
48.1732	39.0325	48.1732	40.9189	48.1732	39.6035	0.653887	0.771014	0.841415		48.1732	39.0325	40.9189	39.6035	39.8516	0.967394
48.2983	39.0953	48.2983	40.968	48.2983	39.6402	0.65494	0.771938	0.842196		48.2983	39.0953	40.968	39.6402	39.9012	0.963199
48.4234	39.158	48.4234	41.0168	48.4234	39.6768	0.655991	0.772859	0.842974		48.4234	39.158	41.0168	39.6768	39.9506	0.959151
48.5485	39.2206	48.5485	41.0655	48.5485	39.7133	0.657039	0.773776	0.843748		48.5485	39.2206	41.0655	39.7133	39.9998	0.955252
48.6737	39.283	48.6737	41.114	48.6737	39.7495	0.658084	0.77469	0.844518		48.6737	39.283	41.114	39.7495	40.0488	0.951498
48.7988	39.3453	48.7988	41.1624	48.7988	39.7856	0.659128	0.775601	0.845285		48.7988	39.3453	41.1624	39.7856	40.0978	0.947898
48.9239	39.4074	48.9239	41.2105	48.9239	39.8215	0.660169	0.776509	0.846048		48.9239	39.4074	41.2105	39.8215	40.1465	0.944457
49.0491	39.4694	49.0491	41.2585	49.0491	39.8573	0.661207	0.777413	0.846808		49.0491	39.4694	41.2585	39.8573	40.1951	0.941174
49.1742	39.5313	49.1742	41.3064	49.1742	39.8929	0.662243	0.778314	0.847564		49.1742	39.5313	41.3064	39.8929	40.2435	0.938047
49.2993	39.593	49.2993	41.354	49.2993	39.9283	0.663277	0.779212	0.848317		49.2993	39.593	41.354	39.9283	40.2918	0.935084
49.4244	39.6545	49.4244	41.4015	49.4244	39.9636	0.664308	0.780107	0.849066		49.4244	39.6545	41.4015	39.9636	40.3399	0.932286
49.5496	39.7159	49.5496	41.4488	49.5496	39.9987	0.665337	0.780998	0.849812		49.5496	39.7159	41.4488	39.9987	40.3878	0.929653
49.6747	39.7772	49.6747	41.4959	49.6747	40.0336	0.666364	0.781886	0.850554		49.6747	39.7772	41.4959	40.0336	40.4356	0.927181
49.7998	39.8384	49.7998	41.5429	49.7998	40.0684	0.667388	0.782771	0.851293		49.7998	39.8384	41.5429	40.0684	40.4832	0.924886
49.9249	39.8993	49.9249	41.5897	49.9249	40.103	0.66841	0.783653	0.852028		49.9249	39.8993	41.5897	40.103	40.5307	0.922765
50.05	39.9602	50.05	41.6363	50.05	40.1375	0.669429	0.784532	0.852761		50.05	39.9602	41.6363	40.1375	40.578	0.920815
50.1752	40.0209	50.1752	41.6828	50.1752	40.1718	0.670446	0.785407	0.853489		50.1752	40.0209	41.6828	40.1718	40.6252	0.919036
50.3003	40.0815	50.3003	41.7291	50.3003	40.2059	0.671461	0.78628	0.854214		50.3003	40.0815	41.7291	40.2059	40.6722	0.917441
50.4254	40.1419	50.4254	41.7752	50.4254	40.2398	0.672473	0.787149	0.854936		50.4254	40.1419	41.7752	40.2398	40.719	0.91602
50.5506	40.2022	50.5506	41.8212	50.5506	40.2737	0.673483	0.788015	0.855654		50.5506	40.2022	41.8212	40.2737	40.7657	0.914782
50.6757	40.2624	50.6757	41.867	50.6757	40.3073	0.674491	0.788878	0.85637		50.6757	40.2624	41.867	40.3073	40.8122	0.91372
50.8008	40.3224	50.8008	41.9126	50.8008	40.3408	0.675497	0.789738	0.857081		50.8008	40.3224	41.9126	40.3408	40.8586	0.912837
50.9259	40.3823	50.9259	41.9581	50.9259	40.3742	0.6765	0.790595	0.85779		50.9259	40.3823	41.9581	40.3742	40.9049	0.912139
51.051	40.442	51.051	42.0034	51.051	40.4074	0.677501	0.791449	0.858495		51.051	40.442	42.0034	40.4074	40.9509	0.911625
51.1762	40.5016	51.1762	42.0485	51.1762	40.4404	0.678499	0.792299	0.859197		51.1762	40.5016	42.0485	40.4404	40.9969	0.911299
51.3013	40.5611	51.3013	42.0935	51.3013	40.4733	0.679496	0.793147	0.859896		51.3013	40.5611	42.0935	40.4733	41.0426	0.91115
51.4264	40.6204	51.4264	42.1384	51.4264	40.506	0.68049	0.793991	0.860591		51.4264	40.6204	42.1384	40.506	41.0883	0.911191
51.5515	40.6796	51.5515	42.183	51.5515	40.5386	0.681481	0.794833	0.861283		51.5515	40.6796	42.183	40.5386	41.1337	0.911417
51.6767	40.7387	51.6767	42.2275	51.6767	40.571	0.68247	0.795672	0.861972		51.6767	40.7387	42.2275	40.571	41.1791	0.911834
51.8018	40.7976	51.8018	42.2719	51.8018	40.6033	0.683458	0.796507	0.862658		51.8018	40.7976	42.2719	40.6033	41.2243	0.912431
51.9269	40.8564	51.9269	42.316	51.9269	40.6354	0.684442	0.797339	0.863341		51.9269	40.8564	42.316	40.6354	41.2693	0.913213
52.0521	40.9151	52.0521	42.3601	52.0521	40.6674	0.685425	0.798169	0.86402		52.0521	40.9151	42.3601	40.6674	41.3142	0.914181
52.1772	40.9736	52.1772	42.4039	52.1772	40.6993	0.686405	0.798995	0.864697		52.1772	40.9736	42.4039	40.6993	41.3589	0.915334
52.3023	41.032	52.3023	42.4476	52.3023	40.7309	0.687383	0.799819	0.86537		52.3023	41.032	42.4476	40.7309	41.4035	0.916677
52.4274	41.0902	52.4274	42.4912	52.4274	40.7625	0.688359	0.80064	0.86604		52.4274	41.0902	42.4912	40.7625	41.4479	0.918202
52.5525	41.1483	52.5525	42.5346	52.5525	40.7939	0.689332	0.801457	0.866707		52.5525	41.1483	42.5346	40.7939	41.4922	0.91991
52.6777	41.2063	52.6777	42.5778	52.6777	40.8251	0.690304	0.802272	0.86737		52.6777	41.2063	42.5778	40.8251	41.5364	0.921805
52.8028	41.2641	52.8028	42.6209	52.8028	40.8562	0.691273	0.803084	0.868031		52.8028	41.2641	42.6209	40.8562	41.5804	0.923877
52.9279	41.3218	52.9279	42.6638	52.9279	40.8872	0.69224	0.803892	0.868689		52.9279	41.3218	42.6638	40.8872	41.6243	0.926137
53.053	41.3794	53.053	42.7066	53.053	40.918	0.693204	0.804698	0.869343		53.053	41.3794	42.7066	40.918	41.668	0.928572
53.1782	41.4369	53.1782	42.7492	53.1782	40.9486	0.694166	0.805501	0.869995		53.1782	41.4369	42.7492	40.9486	41.7116	0.931189
53.3033	41.4942	53.3033	42.7917	53.3033	40.9792	0.695127	0.806302	0.870644		53.3033	41.4942	42.7917	40.9792	41.755	0.933983
53.4284	41.5513	53.4284	42.834	53.4284	41.0095	0.696084	0.807099	0.871289		53.4284	41.5513	42.834	41.0095	41.7983	0.936954
53.5536	41.6084	53.5536	42.8762	53.5536	41.0398	0.69704	0.807893	0.871931		53.5536	41.6084	42.8762	41.0398	41.8415	0.940105
53.6787	41.6653	53.6787	42.9182	53.6787	41.0699	0.697994	0.808685	0.872571		53.6787	41.6653	42.9182	41.0699	41.8845	0.943425
53.8038	41.7221	53.8038	42.96	53.8038	41.0999	0.698945	0.809474	0.873208		53.8038	41.7221	42.96	41.0999	41.9273	0.946908
53.9289	41.7788	53.9289	43.0017	53.9289	41.1297	0.699894	0.81026	0.873841		53.9289	41.7788	43.0017	41.1297	41.9701	0.950573
54.054	41.8353	54.054	43.0433	54.054	41.1594	0.700841	0.811043	0.874472		54.054	41.8353	43.0433	41.1594	42.0126	0.954405
54.1792	41.8917	54.1792	43.0847	54.1792	41.1889	0.701786	0.811823	0.8751		54.1792	41.8917	43.0847	41.1889	42.0551	0.958402
54.3043	41.9479	54.3043	43.126	54.3043	41.2183	0.702728	0.8126	0.875724		54.3043	41.9479	43.126	41.2183	42.0974	0.962562
54.4294	42.0041	54.4294	43.1671	54.4294	41.2476	0.703669	0.813375	0.876346		54.4294	42.0041	43.1671	41.2476	42.1396	0.966893
54.5545	42.0601	54.5545	43.208	54.5545	41.2767	0.704607	0.814147	0.876965		54.5545	42.0601	43.208	41.2767	42.1816	0.971374
54.6797	42.116	54.6797	43.2489	54.6797	41.3057	0.705543	0.814916	0.877582		54.6797	42.116	43.2489	41.3057	42.2235	0.976019
54.8048	42.1717	54.8048	43.2895	54.8048	41.3346	0.706477	0.815682	0.878195		54.8048	42.1717	43.2895	41.3346	42.2653	0.980818
54.9299	42.2273	54.9299	43.3301	54.9299	41.3633	0.707409	0.816446	0.878805		54.9299	42.2273	43.3301	41.3633	42.3069	0.985776
55.0551	42.2828	55.0551	43.3704	55.0551	41.3919	0.708339	0.817207	0.879413		55.0551	42.2828	43.3704	41.3919	42.3484	0.990878
55.1802	42.3382	55.1802	43.4107	55.1802	41.4204	0.709266	0.817965	0.880018		55.1802	42.3382	43.4107	41.4204	42.3898	0.996136
55.3053	42.3934	55.3053	43.4508	55.3053	41.4487	0.710191	0.81872	0.88062		55.3053	42.3934	43.4508	41.4487	42.431	1.00154
55.4304	42.4485	55.4304	43.4907	55.4304	41.4769	0.711115	0.819473	0.881219		55.4304	42.4485	43.4907	41.4769	42.4721	1.00709
55.5556	42.5035	55.5556	43.5305	55.5556	41.505	0.712036	0.820223	0.881815		55.5556	42.5035	43.5305	41.505	42.513	1.01279
55.6807	42.5584	55.6807	43.5702	55.6807	41.5329	0.712954	0.82097	0.882409		55.6807	42.5584	43.5702	41.5329	42.5538	1.01862
55.8058	42.6131	55.8058	43.6097	55.8058	41.5608	0.713871	0.821715	0.883		55.8058	42.6131	43.6097	41.5608	42.5945	1.02459
55.9309	42.6677	55.9309	43.6491	55.9309	41.5884	0.714786	0.822457	0.883588		55.9309	42.6677	43.6491	41.5884	42.6351	1.0307
56.0561	42.7222	56.0561	43.6883	56.0561	41.616	0.715699	0.823196	0.884173		56.0561	42.7222	43.6883	41.616	42.6755	1.03694
56.1812	42.7765	56.1812	43.7274	56.1812	41.6434	0.716609	0.823933	0.884756		56.1812	42.7765	43.7274	41.6434	42.7158	1.04331
56.3063	42.8308	56.3063	43.7663	56.3063	41.6707	0.717518	0.824667	0.885336		56.3063	42.8308	43.7663	41.6707	42.7559	1.04981
56.4314	42.8849	56.4314	43.8051	56.4314	41.6979	0.718424	0.825398	0.885913		56.4314	42.8849	43.8051	41.6979	42.796	1.05644
56.5566	42.9388	56.5566	43.8438	56.5566	41.7249	0.719328	0.826127	0.886488		56.5566	42.9388	43.8438	41.7249	42.8359	1.06319
56.6817	42.9927	56.6817	43.8824	56.6817	41.7519	0.72023	0.826853	0.88706		56.6817	42.9927	43.8824	41.7519	42.8756	1.07006
56.8068	43.0464	56.8068	43.9207	56.8068	41.7786	0.72113	0.827576	0.887629		56.8068	43.0464	43.9207	41.7786	42.9153	1.07706
56.9319	43.1	56.9319	43.959	56.9319	41.8053	0.722028	0.828297	0.888196		56.9319	43.1	43.959	41.8053	42.9548	1.08417
57.0571	43.1535	57.0571	43.9971	57.0571	41.8319	0.722924	0.829015	0.88876		57.0571	43.1535	43.9971	41.8319	42.9942	1.09139
57.1822	43.2069	57.1822	44.0351	57.1822	41.8583	0.723818	0.829731	0.889321		57.1822	43.2069	44.0351	41.8583	43.0334	1.09873
57.3073	43.2601	57.3073	44.0729	57.3073	41.8846	0.72471	0.830444	0.88988		57.3073	43.2601	44.0729	41.8846	43.0725	1.10616
57.4324	43.3132	57.4324	44.1107	57.4324	41.9108	0.7256	0.831155	0.890436		57.4324	43.3132	44.1107	41.9108	43.1115	1.11372
57.5576	43.3662	57.5576	44.1482	57.5576	41.9368	0.726488	0.831863	0.89099		57.5576	43.3662	44.1482	41.9368	43.1504	1.12138
57.6827	43.4191	57.6827	44.1857	57.6827	41.9628	0.727373	0.832568	0.891541		57.6827	43.4191	44.1857	41.9628	43.1892	1.12915
57.8078	43.4718	57.8078	44.223	57.8078	41.9886	0.728257	0.833271	0.892089		57.8078	43.4718	44.223	41.9886	43.2278	1.13701
57.9329	43.5244	57.9329	44.2602	57.9329	42.0143	0.729138	0.833971	0.892635		57.9329	43.5244	44.2602	42.0143	43.2663	1.14498
58.0581	43.5769	58.0581	44.2972	58.0581	42.0399	0.730018	0.834669	0.893179		58.0581	43.5769	44.2972	42.0399	43.3047	1.15303
58.1832	43.6293	58.1832	44.3341	58.1832	42.0653	0.730895	0.835365	0.89372		58.1832	43.6293	44.3341	42.0653	43.3429	1.1612
58.3083	43.6816	58.3083	44.3709	58.3083	42.0906	0.731771	0.836058	0.894258		58.3083	43.6816	44.3709	42.0906	43.381	1.16944
58.4334	43.7337	58.4334	44.4075	58.4334	42.1159	0.732644	0.836748	0.894794		58.4334	43.7337	44.4075	42.1159	43.419	1.17778
58.5586	43.7857	58.5586	44.444	58.5586	42.141	0.733516	0.837436	0.895327		58.5586	43.7857	44.444	42.141	43.4569	1.18621
58.6837	43.8376	58.6837	44.4804	58.6837	42.166	0.734385	0.838121	0.895858		58.6837	43.8376	44.4804	42.166	43.4947	1.19473
58.8088	43.8894	58.8088	44.5166	58.8088	42.1908	0.735253	0.838804	0.896387		58.8088	43.8894	44.5166	42.1908	43.5323	1.20332
58.9339	43.9411	58.9339	44.5528	58.9339	42.2156	0.736118	0.839485	0.896913		58.9339	43.9411	44.5528	42.2156	43.5698	1.21201
59.0591	43.9926	59.0591	44.5887	59.0591	42.2402	0.736982	0.840163	0.897436		59.0591	43.9926	44.5887	42.2402	43.6072	1.22077
59.1842	44.044	59.1842	44.6246	59.1842	42.2648	0.737843	0.840838	0.897957		59.1842	44.044	44.6246	42.2648	43.6445	1.22961
59.3093	44.0954	59.3093	44.6603	59.3093	42.2892	0.738703	0.841512	0.898476		59.3093	44.0954	44.6603	42.2892	43.6816	1.23854
59.4344	44.1465	59.4344	44.6959	59.4344	42.3135	0.73956	0.842182	0.898992		59.4344	44.1465	44.6959	42.3135	43.7186	1.24753
59.5596	44.1976	59.5596	44.7314	59.5596	42.3377	0.740416	0.842851	0.899506		59.5596	44.1976	44.7314	42.3377	43.7556	1.2566
59.6847	44.2486	59.6847	44.7668	59.6847	42.3617	0.741269	0.843517	0.900018		59.6847	44.2486	44.7668	42.3617	43.7923	1.26575
59.8098	44.2994	59.8098	44.802	59.8098	42.3857	0.742121	0.844181	0.900527		59.8098	44.2994	44.802	42.3857	43.829	1.27496
59.9349	44.3501	59.9349	44.8371	59.9349	42.4096	0.742971	0.844842	0.901034		59.9349	44.3501	44.8371	42.4096	43.8656	1.28424
60.0601	44.4007	60.0601	44.872	60.0601	42.4333	0.743818	0.8455	0.901538		60.0601	44.4007	44.872	42.4333	43.902	1.29359
60.1852	44.4512	60.1852	44.9069	60.1852	42.4569	0.744664	0.846157	0.90204		60.1852	44.4512	44.9069	42.4569	43.9383	1.303
60.3103	44.5016	60.3103	44.9416	60.3103	42.4804	0.745508	0.846811	0.90254		60.3103	44.5016	44.9416	42.4804	43.9745	1.31248
60.4354	44.5518	60.4354	44.9762	60.4354	42.5039	0.74635	0.847463	0.903037		60.4354	44.5518	44.9762	42.5039	44.0106	1.32203
60.5606	44.602	60.5606	45.0106	60.5606	42.5272	0.747189	0.848112	0.903532		60.5606	44.602	45.0106	42.5272	44.0466	1.33162
60.6857	44.652	60.6857	45.045	60.6857	42.5504	0.748027	0.848759	0.904025		60.6857	44.652	45.045	42.5504	44.0824	1.34129
60.8108	44.7019	60.8108	45.0792	60.8108	42.5735	0.748863	0.849404	0.904516		60.8108	44.7019	45.0792	42.5735	44.1182	1.35101
60.9359	44.7517	60.9359	45.1133	60.9359	42.5964	0.749697	0.850047	0.905004		60.9359	44.7517	45.1133	42.5964	44.1538	1.36078
61.0611	44.8013	61.0611	45.1473	61.0611	42.6193	0.75053	0.850687	0.90549		61.0611	44.8013	45.1473	42.6193	44.1893	1.37062
61.1862	44.8509	61.1862	45.1811	61.1862	42.6421	0.75136	0.851324	0.905973		61.1862	44.8509	45.1811	42.6421	44.2247	1.3805
61.3113	44.9004	61.3113	45.2148	61.3113	42.6647	0.752188	0.85196	0.906455		61.3113	44.9004	45.2148	42.6647	44.26	1.39044
61.4364	44.9497	61.4364	45.2484	61.4364	42.6873	0.753015	0.852593	0.906934		61.4364	44.9497	45.2484	42.6873	44.2951	1.40043
61.5616	44.9989	61.5616	45.2819	61.5616	42.7097	0.753839	0.853224	0.907411		61.5616	44.9989	45.2819	42.7097	44.3302	1.41047
61.6867	45.048	61.6867	45.3153	61.6867	42.7321	0.754662	0.853853	0.907886		61.6867	45.048	45.3153	42.7321	44.3651	1.42056
61.8118	45.097	61.8118	45.3486	61.8118	42.7543	0.755483	0.854479	0.908359		61.8118	45.097	45.3486	42.7543	44.4	1.4307
61.9369	45.1459	61.9369	45.3817	61.9369	42.7765	0.756301	0.855104	0.908829		61.9369	45.1459	45.3817	42.7765	44.4347	1.44088
62.0621	45.1946	62.0621	45.4147	62.0621	42.7985	0.757118	0.855726	0.909297		62.0621	45.1946	45.4147	42.7985	44.4693	1.4511
62.1872	45.2433	62.1872	45.4476	62.1872	42.8204	0.757933	0.856345	0.909763		62.1872	45.2433	45.4476	42.8204	44.5038	1.46138
62.3123	45.2918	62.3123	45.4803	62.3123	42.8423	0.758747	0.856963	0.910227		62.3123	45.2918	45.4803	42.8423	44.5381	1.4717
62.4374	45.3403	62.4374	45.513	62.4374	42.864	0.759558	0.857578	0.910689		62.4374	45.3403	45.513	42.864	44.5724	1.48205
62.5626	45.3886	62.5626	45.5455	62.5626	42.8856	0.760367	0.858191	0.911148		62.5626	45.3886	45.5455	42.8856	44.6066	1.49245
62.6877	45.4368	62.6877	45.578	62.6877	42.9072	0.761175	0.858802	0.911606		62.6877	45.4368	45.578	42.9072	44.6406	1.50289
62.8128	45.4849	62.8128	45.6103	62.8128	42.9286	0.761981	0.859411	0.912061		62.8128	45.4849	45.6103	42.9286	44.6746	1.51336
62.9379	45.5329	62.9379	45.6424	62.9379	42.9499	0.762785	0.860017	0.912514		62.9379	45.5329	45.6424	42.9499	44.7084	1.52388
63.0631	45.5808	63.0631	45.6745	63.0631	42.9712	0.763587	0.860622	0.912965		63.0631	45.5808	45.6745	42.9712	44.7421	1.53443
63.1882	45.6285	63.1882	45.7065	63.1882	42.9923	0.764387	0.861224	0.913414		63.1882	45.6285	45.7065	42.9923	44.7758	1.54502
63.3133	45.6762	63.3133	45.7383	63.3133	43.0133	0.765185	0.861824	0.913861		63.3133	45.6762	45.7383	43.0133	44.8093	1.55564
63.4384	45.7237	63.4384	45.77	63.4384	43.0343	0.765982	0.862421	0.914306		63.4384	45.7237	45.77	43.0343	44.8427	1.5663
63.5636	45.7711	63.5636	45.8017	63.5636	43.0551	0.766776	0.863017	0.914749		63.5636	45.7711	45.8017	43.0551	44.876	1.57698
63.6887	45.8185	63.6887	45.8332	63.6887	43.0759	0.767569	0.863611	0.91519		63.6887	45.8185	45.8332	43.0759	44.9092	1.58771
63.8138	45.8657	63.8138	45.8645	63.8138	43.0965	0.76836	0.864202	0.915628		63.8138	45.8657	45.8645	43.0965	44.9422	1.59846
63.9389	45.9128	63.9389	45.8958	63.9389	43.117	0.769149	0.864791	0.916065		63.9389	45.9128	45.8958	43.117	44.9752	1.60924
64.0641	45.9598	64.0641	45.927	64.0641	43.1375	0.769937	0.865378	0.916499		64.0641	45.9598	45.927	43.1375	45.0081	1.62006
64.1892	46.0067	64.1892	45.958	64.1892	43.1579	0.770722	0.865963	0.916932		64.1892	46.0067	45.958	43.1579	45.0409	1.6309
64.3143	46.0535	64.3143	45.989	64.3143	43.1781	0.771506	0.866546	0.917363		64.3143	46.0535	45.989	43.1781	45.0735	1.64178
64.4394	46.1001	64.4394	46.0198	64.4394	43.1983	0.772288	0.867127	0.917791		64.4394	46.1001	46.0198	43.1983	45.1061	1.65267
64.5646	46.1467	64.5646	46.0505	64.5646	43.2184	0.773068	0.867706	0.918218		64.5646	46.1467	46.0505	43.2184	45.1385	1.6636
64.6897	46.1932	64.6897	46.0811	64.6897	43.2384	0.773846	0.868283	0.918642		64.6897	46.1932	46.0811	43.2384	45.1709	1.67455
64.8148	46.2395	64.8148	46.1116	64.8148	43.2583	0.774623	0.868857	0.919065		64.8148	46.2395	46.1116	43.2583	45.2031	1.68552
64.9399	46.2858	64.9399	46.142	64.9399	43.2781	0.775398	0.86943	0.919486		64.9399	46.2858	46.142	43.2781	45.2353	1.69652
65.0651	46.3319	65.0651	46.1723	65.0651	43.2978	0.77617	0.87	0.919904		65.0651	46.3319	46.1723	43.2978	45.2673	1.70755
65.1902	46.378	65.1902	46.2024	65.1902	43.3174	0.776942	0.870569	0.920321		65.1902	46.378	46.2024	43.3174	45.2993	1.7186
65.3153	46.4239	65.3153	46.2325	65.3153	43.3369	0.777711	0.871135	0.920736		65.3153	46.4239	46.2325	43.3369	45.3311	1.72966
65.4404	46.4697	65.4404	46.2625	65.4404	43.3563	0.778479	0.8717	0.921149		65.4404	46.4697	46.2625	43.3563	45.3628	1.74076
65.5656	46.5154	65.5656	46.2923	65.5656	43.3757	0.779245	0.872262	0.92156		65.5656	46.5154	46.2923	43.3757	45.3945	1.75187
65.6907	46.561	65.6907	46.322	65.6907	43.3949	0.780009	0.872822	0.921969		65.6907	46.561	46.322	43.3949	45.426	1.763
65.8158	46.6065	65.8158	46.3517	65.8158	43.4141	0.780771	0.873381	0.922376		65.8158	46.6065	46.3517	43.4141	45.4574	1.77416
65.9409	46.6519	65.9409	46.3812	65.9409	43.4332	0.781532	0.873937	0.922781		65.9409	46.6519	46.3812	43.4332	45.4888	1.78533
66.0661	46.6972	66.0661	46.4106	66.0661	43.4522	0.78229	0.874491	0.923185		66.0661	46.6972	46.4106	43.4522	45.52	1.79652
66.1912	46.7424	66.1912	46.4399	66.1912	43.4711	0.783047	0.875043	0.923586		66.1912	46.7424	46.4399	43.4711	45.5511	1.80773
66.3163	46.7875	66.3163	46.4691	66.3163	43.4899	0.783803	0.875594	0.923986		66.3163	46.7875	46.4691	43.4899	45.5822	1.81896
66.4414	46.8325	66.4414	46.4982	66.4414	43.5086	0.784556	0.876142	0.924384		66.4414	46.8325	46.4982	43.5086	45.6131	1.8302
66.5666	46.8774	66.5666	46.5272	66.5666	43.5272	0.785308	0.876688	0.92478		66.5666	46.8774	46.5272	43.5272	45.6439	1.84146
66.6917	46.9222	66.6917	46.5561	66.6917	43.5458	0.786058	0.877233	0.925174		66.6917	46.9222	46.5561	43.5458	45.6747	1.85274
66.8168	46.9668	66.8168	46.5849	66.8168	43.5643	0.786807	0.877775	0.925566		66.8168	46.9668	46.5849	43.5643	45.7053	1.86403
66.9419	47.0114	66.9419	46.6136	66.9419	43.5826	0.787553	0.878316	0.925957		66.9419	47.0114	46.6136	43.5826	45.7359	1.87533
67.0671	47.0559	67.0671	46.6422	67.0671	43.6009	0.788298	0.878854	0.926345		67.0671	47.0559	46.6422	43.6009	45.7663	1.88666
67.1922	47.1002	67.1922	46.6706	67.1922	43.6191	0.789041	0.879391	0.926732		67.1922	47.1002	46.6706	43.6191	45.7967	1.89799
67.3173	47.1445	67.3173	46.699	67.3173	43.6373	0.789783	0.879926	0.927118		67.3173	47.1445	46.699	43.6373	45.8269	1.90934
67.4424	47.1887	67.4424	46.7273	67.4424	43.6553	0.790523	0.880459	0.927501		67.4424	47.1887	46.7273	43.6553	45.8571	1.9207
67.5676	47.2327	67.5676	46.7555	67.5676	43.6733	0.791261	0.880989	0.927882		67.5676	47.2327	46.7555	43.6733	45.8871	1.93208
67.6927	47.2767	67.6927	46.7835	67.6927	43.6911	0.791997	0.881518	0.928262		67.6927	47.2767	46.7835	43.6911	45.9171	1.94346
67.8178	47.3205	67.8178	46.8115	67.8178	43.7089	0.792732	0.882045	0.92864		67.8178	47.3205	46.8115	43.7089	45.947	1.95486
67.9429	47.3643	67.9429	46.8394	67.9429	43.7266	0.793465	0.882571	0.929016		67.9429	47.3643	46.8394	43.7266	45.9768	1.96627
68.0681	47.4079	68.0681	46.8672	68.0681	43.7443	0.794196	0.883094	0.929391		68.0681	47.4079	46.8672	43.7443	46.0065	1.97769
68.1932	47.4515	68.1932	46.8948	68.1932	43.7618	0.794926	0.883615	0.929763		68.1932	47.4515	46.8948	43.7618	46.036	1.98912
68.3183	47.495	68.3183	46.9224	68.3183	43.7793	0.795654	0.884135	0.930134		68.3183	47.495	46.9224	43.7793	46.0655	2.00056
68.4434	47.5383	68.4434	46.9499	68.4434	43.7966	0.79638	0.884652	0.930503		68.4434	47.5383	46.9499	43.7966	46.0949	2.01201
68.5686	47.5816	68.5686	46.9772	68.5686	43.8139	0.797105	0.885168	0.930871		68.5686	47.5816	46.9772	43.8139	46.1242	2.02347
68.6937	47.6247	68.6937	47.0045	68.6937	43.8312	0.797828	0.885682	0.931237		68.6937	47.6247	47.0045	43.8312	46.1535	2.03494
68.8188	47.6678	68.8188	47.0317	68.8188	43.8483	0.798549	0.886194	0.931601		68.8188	47.6678	47.0317	43.8483	46.1826	2.04642
68.9439	47.7107	68.9439	47.0588	68.9439	43.8654	0.799269	0.886704	0.931964		68.9439	47.7107	47.0588	43.8654	46.2116	2.05791
69.0691	47.7536	69.0691	47.0858	69.0691	43.8823	0.799987	0.887213	0.932324		69.0691	47.7536	47.0858	43.8823	46.2406	2.0694
69.1942	47.7963	69.1942	47.1127	69.1942	43.8993	0.800703	0.88772	0.932684		69.1942	47.7963	47.1127	43.8993	46.2694	2.08089
69.3193	47.839	69.3193	47.1394	69.3193	43.9161	0.801418	0.888224	0.933041		69.3193	47.839	47.1394	43.9161	46.2982	2.0924
69.4444	47.8816	69.4444	47.1661	69.4444	43.9328	0.802131	0.888727	0.933397		69.4444	47.8816	47.1661	43.9328	46.3268	2.10392
69.5696	47.924	69.5696	47.1927	69.5696	43.9495	0.802842	0.889228	0.933751		69.5696	47.924	47.1927	43.9495	46.3554	2.11544
69.6947	47.9664	69.6947	47.2192	69.6947	43.9661	0.803552	0.889728	0.934103		69.6947	47.9664	47.2192	43.9661	46.3839	2.12696
69.8198	48.0087	69.8198	47.2456	69.8198	43.9826	0.80426	0.890225	0.934454		69.8198	48.0087	47.2456	43.9826	46.4123	2.13849
69.9449	48.0508	69.9449	47.2719	69.9449	43.999	0.804966	0.890721	0.934803		69.9449	48.0508	47.2719	43.999	46.4406	2.15003
70.0701	48.0929	70.0701	47.2982	70.0701	44.0154	0.805671	0.891215	0.935151		70.0701	48.0929	47.2982	44.0154	46.4688	2.16158
70.1952	48.1349	70.1952	47.3243	70.1952	44.0317	0.806374	0.891707	0.935497		70.1952	48.1349	47.3243	44.0317	46.4969	2.17312
70.3203	48.1768	70.3203	47.3503	70.3203	44.0479	0.807076	0.892198	0.935841		70.3203	48.1768	47.3503	44.0479	46.525	2.18468
70.4454	48.2185	70.4454	47.3762	70.4454	44.064	0.807776	0.892686	0.936184		70.4454	48.2185	47.3762	44.064	46.5529	2.19623
70.5706	48.2602	70.5706	47.4021	70.5706	44.0801	0.808474	0.893173	0.936525		70.5706	48.2602	47.4021	44.0801	46.5808	2.20779
70.6957	48.3018	70.6957	47.4278	70.6957	44.096	0.809171	0.893658	0.936865		70.6957	48.3018	47.4278	44.096	46.6086	2.21935
70.8208	48.3433	70.8208	47.4535	70.8208	44.112	0.809866	0.894142	0.937203		70.8208	48.3433	47.4535	44.112	46.6363	2.23092
70.9459	48.3847	70.9459	47.4791	70.9459	44.1278	0.81056	0.894624	0.937539		70.9459	48.3847	47.4791	44.1278	46.6639	2.24249
71.0711	48.426	71.0711	47.5045	71.0711	44.1436	0.811251	0.895104	0.937874		71.0711	48.426	47.5045	44.1436	46.6914	2.25406
71.1962	48.4672	71.1962	47.5299	71.1962	44.1593	0.811942	0.895582	0.938207		71.1962	48.4672	47.5299	44.1593	46.7188	2.26563
71.3213	48.5083	71.3213	47.5552	71.3213	44.1749	0.812631	0.896058	0.938539		71.3213	48.5083	47.5552	44.1749	46.7461	2.27721
71.4464	48.5493	71.4464	47.5804	71.4464	44.1904	0.813318	0.896533	0.93887		71.4464	48.5493	47.5804	44.1904	46.7734	2.28879
71.5716	48.5903	71.5716	47.6055	71.5716	44.2059	0.814003	0.897006	0.939198		71.5716	48.5903	47.6055	44.2059	46.8006	2.30037
71.6967	48.6311	71.6967	47.6305	71.6967	44.2213	0.814687	0.897478	0.939525		71.6967	48.6311	47.6305	44.2213	46.8276	2.31195
71.8218	48.6718	71.8218	47.6555	71.8218	44.2366	0.81537	0.897948	0.939851		71.8218	48.6718	47.6555	44.2366	46.8546	2.32353
71.947	48.7125	71.947	47.6803	71.947	44.2519	0.816051	0.898416	0.940175		71.947	48.7125	47.6803	44.2519	46.8816	2.33513
72.0721	48.753	72.0721	47.7051	72.0721	44.267	0.81673	0.898882	0.940498		72.0721	48.753	47.7051	44.267	46.9084	2.34671
72.1972	48.7935	72.1972	47.7297	72.1972	44.2822	0.817408	0.899347	0.940819		72.1972	48.7935	47.7297	44.2822	46.9351	2.3583
72.3223	48.8338	72.3223	47.7543	72.3223	44.2972	0.818084	0.89981	0.941139		72.3223	48.8338	47.7543	44.2972	46.9618	2.36988
72.4475	48.8741	72.4475	47.7788	72.4475	44.3122	0.818758	0.900271	0.941457		72.4475	48.8741	47.7788	44.3122	46.9884	2.38146
72.5726	48.9143	72.5726	47.8032	72.5726	44.3271	0.819432	0.900731	0.941773		72.5726	48.9143	47.8032	44.3271	47.0149	2.39305
72.6977	48.9544	72.6977	47.8275	72.6977	44.3419	0.820103	0.901189	0.942089		72.6977	48.9544	47.8275	44.3419	47.0413	2.40464
72.8228	48.9944	72.8228	47.8517	72.8228	44.3567	0.820773	0.901645	0.942403		72.8228	48.9944	47.8517	44.3567	47.0676	2.41622
72.948	49.0343	72.948	47.8758	72.948	44.3714	0.821441	0.9021	0.942715		72.948	49.0343	47.8758	44.3714	47.0938	2.4278
73.0731	49.0741	73.0731	47.8999	73.0731	44.386	0.822108	0.902553	0.943026		73.0731	49.0741	47.8999	44.386	47.12	2.43939
73.1982	49.1138	73.1982	47.9238	73.1982	44.4006	0.822773	0.903004	0.943335		73.1982	49.1138	47.9238	44.4006	47.1461	2.45097
73.3233	49.1534	73.3233	47.9477	73.3233	44.4151	0.823437	0.903454	0.943643		73.3233	49.1534	47.9477	44.4151	47.1721	2.46255
73.4484	49.193	73.4484	47.9715	73.4484	44.4295	0.8241	0.903902	0.943949		73.4484	49.193	47.9715	44.4295	47.198	2.47413
73.5736	49.2324	73.5736	47.9952	73.5736	44.4439	0.82476	0.904349	0.944255		73.5736	49.2324	47.9952	44.4439	47.2238	2.48571
73.6987	49.2717	73.6987	48.0188	73.6987	44.4582	0.825419	0.904794	0.944558		73.6987	49.2717	48.0188	44.4582	47.2496	2.49728
73.8238	49.311	73.8238	48.0424	73.8238	44.4724	0.826077	0.905238	0.944861		73.8238	49.311	48.0424	44.4724	47.2753	2.50885
73.9489	49.3502	73.9489	48.0658	73.9489	44.4866	0.826733	0.905679	0.945162		73.9489	49.3502	48.0658	44.4866	47.3008	2.52043
74.0741	49.3892	74.0741	48.0892	74.0741	44.5007	0.827388	0.90612	0.945461		74.0741	49.3892	48.0892	44.5007	47.3264	2.532
74.1992	49.4282	74.1992	48.1125	74.1992	44.5147	0.828041	0.906558	0.945759		74.1992	49.4282	48.1125	44.5147	47.3518	2.54356
74.3243	49.4671	74.3243	48.1356	74.3243	44.5286	0.828693	0.906995	0.946056		74.3243	49.4671	48.1356	44.5286	47.3771	2.55513
74.4494	49.5059	74.4494	48.1588	74.4494	44.5425	0.829343	0.907431	0.946351		74.4494	49.5059	48.1588	44.5425	47.4024	2.56668
74.5746	49.5447	74.5746	48.1818	74.5746	44.5564	0.829992	0.907865	0.946645		74.5746	49.5447	48.1818	44.5564	47.4276	2.57824
74.6997	49.5833	74.6997	48.2047	74.6997	44.5702	0.830639	0.908297	0.946938		74.6997	49.5833	48.2047	44.5702	47.4527	2.58979
74.8248	49.6218	74.8248	48.2276	74.8248	44.5839	0.831284	0.908728	0.947229		74.8248	49.6218	48.2276	44.5839	47.4778	2.60134
74.95	49.6603	74.95	48.2504	74.95	44.5975	0.831929	0.909157	0.947519		74.95	49.6603	48.2504	44.5975	47.5027	2.61289
75.0751	49.6987	75.0751	48.2731	75.0751	44.6111	0.832571	0.909585	0.947807		75.0751	49.6987	48.2731	44.6111	47.5276	2.62443
75.2002	49.7369	75.2002	48.2957	75.2002	44.6246	0.833213	0.910011	0.948095		75.2002	49.7369	48.2957	44.6246	47.5524	2.63597
75.3253	49.7751	75.3253	48.3183	75.3253	44.6381	0.833852	0.910436	0.948381		75.3253	49.7751	48.3183	44.6381	47.5771	2.6475
75.4505	49.8132	75.4505	48.3407	75.4505	44.6515	0.834491	0.910859	0.948665		75.4505	49.8132	48.3407	44.6515	47.6018	2.65903
75.5756	49.8512	75.5756	48.3631	75.5756	44.6648	0.835127	0.911281	0.948948		75.5756	49.8512	48.3631	44.6648	47.6264	2.67055
75.7007	49.8892	75.7007	48.3854	75.7007	44.6781	0.835763	0.911701	0.94923		75.7007	49.8892	48.3854	44.6781	47.6509	2.68208
75.8258	49.927	75.8258	48.4076	75.8258	44.6913	0.836396	0.91212	0.949511		75.8258	49.927	48.4076	44.6913	47.6753	2.69359
75.951	49.9647	75.951	48.4297	75.951	44.7044	0.837029	0.912537	0.94979		75.951	49.9647	48.4297	44.7044	47.6996	2.7051
76.0761	50.0024	76.0761	48.4518	76.0761	44.7175	0.83766	0.912952	0.950068		76.0761	50.0024	48.4518	44.7175	47.7239	2.71661
76.2012	50.04	76.2012	48.4738	76.2012	44.7305	0.838289	0.913367	0.950345		76.2012	50.04	48.4738	44.7305	47.7481	2.72811
76.3263	50.0775	76.3263	48.4957	76.3263	44.7435	0.838917	0.913779	0.95062		76.3263	50.0775	48.4957	44.7435	47.7722	2.7396
76.4514	50.1149	76.4514	48.5175	76.4514	44.7564	0.839544	0.91419	0.950894		76.4514	50.1149	48.5175	44.7564	47.7963	2.75109
76.5766	50.1522	76.5766	48.5392	76.5766	44.7692	0.840169	0.9146	0.951167		76.5766	50.1522	48.5392	44.7692	47.8202	2.76257
76.7017	50.1894	76.7017	48.5609	76.7017	44.782	0.840793	0.915008	0.951439		76.7017	50.1894	48.5609	44.782	47.8441	2.77405
76.8268	50.2266	76.8268	48.5825	76.8268	44.7947	0.841415	0.915415	0.951709		76.8268	50.2266	48.5825	44.7947	47.8679	2.78552
76.9519	50.2636	76.9519	48.604	76.9519	44.8074	0.842036	0.91582	0.951978		76.9519	50.2636	48.604	44.8074	47.8917	2.79699
77.0771	50.3006	77.0771	48.6254	77.0771	44.82	0.842655	0.916224	0.952246		77.0771	50.3006	48.6254	44.82	47.9153	2.80845
77.2022	50.3375	77.2022	48.6468	77.2022	44.8326	0.843273	0.916626	0.952513		77.2022	50.3375	48.6468	44.8326	47.9389	2.8199
77.3273	50.3743	77.3273	48.6681	77.3273	44.8451	0.84389	0.917027	0.952778		77.3273	50.3743	48.6681	44.8451	47.9625	2.83135
77.4524	50.411	77.4524	48.6893	77.4524	44.8575	0.844505	0.917427	0.953042		77.4524	50.411	48.6893	44.8575	47.9859	2.84279
77.5776	50.4477	77.5776	48.7104	77.5776	44.8698	0.845119	0.917825	0.953305		77.5776	50.4477	48.7104	44.8698	48.0093	2.85423
77.7027	50.4842	77.7027	48.7314	77.7027	44.8822	0.845731	0.918221	0.953567		77.7027	50.4842	48.7314	44.8822	48.0326	2.86565
77.8278	50.5207	77.8278	48.7524	77.8278	44.8944	0.846342	0.918617	0.953827		77.8278	50.5207	48.7524	44.8944	48.0558	2.87707
77.953	50.557	77.953	48.7733	77.953	44.9066	0.846951	0.91901	0.954086		77.953	50.557	48.7733	44.9066	48.079	2.88849
78.0781	50.5933	78.0781	48.7941	78.0781	44.9188	0.847559	0.919403	0.954344		78.0781	50.5933	48.7941	44.9188	48.1021	2.89989
78.2032	50.6296	78.2032	48.8149	78.2032	44.9309	0.848166	0.919794	0.954601		78.2032	50.6296	48.8149	44.9309	48.1251	2.9113
78.3283	50.6657	78.3283	48.8355	78.3283	44.9429	0.848771	0.920183	0.954857		78.3283	50.6657	48.8355	44.9429	48.148	2.92268
78.4535	50.7017	78.4535	48.8561	78.4535	44.9549	0.849375	0.920571	0.955111		78.4535	50.7017	48.8561	44.9549	48.1709	2.93407
78.5786	50.7377	78.5786	48.8767	78.5786	44.9668	0.849978	0.920958	0.955365		78.5786	50.7377	48.8767	44.9668	48.1937	2.94544
78.7037	50.7736	78.7037	48.8971	78.7037	44.9787	0.850579	0.921344	0.955617		78.7037	50.7736	48.8971	44.9787	48.2165	2.95682
78.8288	50.8094	78.8288	48.9175	78.8288	44.9905	0.851179	0.921727	0.955868		78.8288	50.8094	48.9175	44.9905	48.2391	2.96818
78.954	50.8451	78.954	48.9378	78.954	45.0022	0.851777	0.92211	0.956117		78.954	50.8451	48.9378	45.0022	48.2617	2.97953
79.0791	50.8807	79.0791	48.958	79.0791	45.0139	0.852374	0.922491	0.956366		79.0791	50.8807	48.958	45.0139	48.2842	2.99088
79.2042	50.9163	79.2042	48.9782	79.2042	45.0256	0.85297	0.922871	0.956614		79.2042	50.9163	48.9782	45.0256	48.3067	3.00222
79.3293	50.9518	79.3293	48.9983	79.3293	45.0372	0.853564	0.92325	0.95686		79.3293	50.9518	48.9983	45.0372	48.3291	3.01355
79.4544	50.9871	79.4544	49.0183	79.4544	45.0487	0.854157	0.923627	0.957105		79.4544	50.9871	49.0183	45.0487	48.3514	3.02487
79.5796	51.0224	79.5796	49.0382	79.5796	45.0602	0.854748	0.924003	0.957349		79.5796	51.0224	49.0382	45.0602	48.3736	3.03618
79.7047	51.0577	79.7047	49.0581	79.7047	45.0716	0.855338	0.924377	0.957592		79.7047	51.0577	49.0581	45.0716	48.3958	3.04749
79.8298	51.0928	79.8298	49.0779	79.8298	45.083	0.855927	0.92475	0.957834		79.8298	51.0928	49.0779	45.083	48.4179	3.05878
79.9549	51.1279	79.9549	49.0976	79.9549	45.0943	0.856514	0.925122	0.958074		79.9549	51.1279	49.0976	45.0943	48.44	3.07008
80.0801	51.1629	80.0801	49.1173	80.0801	45.1056	0.8571	0.925492	0.958314		80.0801	51.1629	49.1173	45.1056	48.4619	3.08135
80.2052	51.1978	80.2052	49.1369	80.2052	45.1168	0.857685	0.925861	0.958552		80.2052	51.1978	49.1369	45.1168	48.4838	3.09262
80.3303	51.2326	80.3303	49.1564	80.3303	45.128	0.858268	0.926229	0.95879		80.3303	51.2326	49.1564	45.128	48.5057	3.10389
80.4555	51.2673	80.4555	49.1758	80.4555	45.1391	0.858851	0.926595	0.959026		80.4555	51.2673	49.1758	45.1391	48.5274	3.11514
80.5806	51.302	80.5806	49.1952	80.5806	45.1502	0.859431	0.92696	0.959261		80.5806	51.302	49.1952	45.1502	48.5491	3.12639
80.7057	51.3366	80.7057	49.2145	80.7057	45.1612	0.86001	0.927324	0.959495		80.7057	51.3366	49.2145	45.1612	48.5708	3.13762
80.8308	51.3711	80.8308	49.2338	80.8308	45.1722	0.860588	0.927687	0.959728		80.8308	51.3711	49.2338	45.1722	48.5923	3.14885
80.956	51.4055	80.956	49.2529	80.956	45.1831	0.861165	0.928048	0.95996		80.956	51.4055	49.2529	45.1831	48.6138	3.16006
81.0811	51.4398	81.0811	49.272	81.0811	45.1939	0.861741	0.928408	0.960191		81.0811	51.4398	49.272	45.1939	48.6353	3.17127
81.2062	51.4741	81.2062	49.2911	81.2062	45.2047	0.862314	0.928766	0.96042		81.2062	51.4741	49.2911	45.2047	48.6566	3.18247
81.3313	51.5083	81.3313	49.31	81.3313	45.2155	0.862887	0.929124	0.960649		81.3313	51.5083	49.31	45.2155	48.6779	3.19365
81.4565	51.5424	81.4565	49.3289	81.4565	45.2262	0.863458	0.92948	0.960876		81.4565	51.5424	49.3289	45.2262	48.6992	3.20484
81.5816	51.5764	81.5816	49.3478	81.5816	45.2369	0.864029	0.929835	0.961103		81.5816	51.5764	49.3478	45.2369	48.7204	3.21601
81.7067	51.6104	81.7067	49.3665	81.7067	45.2475	0.864597	0.930188	0.961328		81.7067	51.6104	49.3665	45.2475	48.7415	3.22717
81.8318	51.6442	81.8318	49.3852	81.8318	45.2581	0.865165	0.93054	0.961553		81.8318	51.6442	49.3852	45.2581	48.7625	3.23831
81.957	51.678	81.957	49.4038	81.957	45.2686	0.865731	0.930891	0.961776		81.957	51.678	49.4038	45.2686	48.7835	3.24945
82.0821	51.7118	82.0821	49.4224	82.0821	45.279	0.866296	0.931241	0.961998		82.0821	51.7118	49.4224	45.279	48.8044	3.26059
82.2072	51.7454	82.2072	49.4409	82.2072	45.2895	0.866859	0.931589	0.96222		82.2072	51.7454	49.4409	45.2895	48.8252	3.2717
82.3323	51.779	82.3323	49.4593	82.3323	45.2998	0.867421	0.931936	0.96244		82.3323	51.779	49.4593	45.2998	48.846	3.28281
82.4575	51.8124	82.4575	49.4777	82.4575	45.3101	0.867982	0.932282	0.962659		82.4575	51.8124	49.4777	45.3101	48.8667	3.29392
82.5826	51.8458	82.5826	49.496	82.5826	45.3204	0.868542	0.932627	0.962877		82.5826	51.8458	49.496	45.3204	48.8874	3.30501
82.7077	51.8792	82.7077	49.5142	82.7077	45.3306	0.8691	0.93297	0.963095		82.7077	51.8792	49.5142	45.3306	48.908	3.31609
82.8328	51.9124	82.8328	49.5323	82.8328	45.3408	0.869657	0.933312	0.963311		82.8328	51.9124	49.5323	45.3408	48.9285	3.32716
82.958	51.9456	82.958	49.5504	82.958	45.3509	0.870213	0.933654	0.963526		82.958	51.9456	49.5504	45.3509	48.949	3.33822
83.0831	51.9787	83.0831	49.5685	83.0831	45.361	0.870768	0.933993	0.96374		83.0831	51.9787	49.5685	45.361	48.9694	3.34927
83.2082	52.0117	83.2082	49.5864	83.2082	45.3711	0.871321	0.934332	0.963954		83.2082	52.0117	49.5864	45.3711	48.9897	3.3603
83.3333	52.0447	83.3333	49.6043	83.3333	45.3811	0.871873	0.934669	0.964166		83.3333	52.0447	49.6043	45.3811	49.01	3.37133
83.4585	52.0775	83.4585	49.6222	83.4585	45.391	0.872423	0.935005	0.964377		83.4585	52.0775	49.6222	45.391	49.0302	3.38235
83.5836	52.1103	83.5836	49.6399	83.5836	45.4009	0.872973	0.93534	0.964587		83.5836	52.1103	49.6399	45.4009	49.0504	3.39335
83.7087	52.1431	83.7087	49.6577	83.7087	45.4107	0.873521	0.935674	0.964797		83.7087	52.1431	49.6577	45.4107	49.0705	3.40435
83.8338	52.1757	83.8338	49.6753	83.8338	45.4205	0.874068	0.936006	0.965005		83.8338	52.1757	49.6753	45.4205	49.0905	3.41533
83.959	52.2083	83.959	49.6929	83.959	45.4303	0.874613	0.936338	0.965212		83.959	52.2083	49.6929	45.4303	49.1105	3.42631
84.0841	52.2407	84.0841	49.7104	84.0841	45.44	0.875157	0.936668	0.965419		84.0841	52.2407	49.7104	45.44	49.1304	3.43727
84.2092	52.2732	84.2092	49.7279	84.2092	45.4497	0.875701	0.936997	0.965624		84.2092	52.2732	49.7279	45.4497	49.1502	3.44822
84.3343	52.3055	84.3343	49.7452	84.3343	45.4593	0.876243	0.937324	0.965829		84.3343	52.3055	49.7452	45.4593	49.17	3.45916
84.4595	52.3378	84.4595	49.7626	84.4595	45.4689	0.876783	0.937651	0.966032		84.4595	52.3378	49.7626	45.4689	49.1898	3.47009
84.5846	52.37	84.5846	49.7799	84.5846	45.4784	0.877322	0.937976	0.966235		84.5846	52.37	49.7799	45.4784	49.2094	3.48101
84.7097	52.4021	84.7097	49.7971	84.7097	45.4879	0.87786	0.9383	0.966436		84.7097	52.4021	49.7971	45.4879	49.229	3.49192
84.8348	52.4342	84.8348	49.8142	84.8348	45.4974	0.878397	0.938624	0.966637		84.8348	52.4342	49.8142	45.4974	49.2486	3.50282
84.96	52.4661	84.96	49.8313	84.96	45.5068	0.878933	0.938945	0.966837		84.96	52.4661	49.8313	45.5068	49.2681	3.5137
85.0851	52.498	85.0851	49.8483	85.0851	45.5161	0.879467	0.939266	0.967036		85.0851	52.498	49.8483	45.5161	49.2875	3.52457
85.2102	52.5299	85.2102	49.8653	85.2102	45.5254	0.880001	0.939586	0.967233		85.2102	52.5299	49.8653	45.5254	49.3068	3.53544
85.3353	52.5616	85.3353	49.8822	85.3353	45.5347	0.880532	0.939904	0.967431		85.3353	52.5616	49.8822	45.5347	49.3262	3.54629
85.4605	52.5933	85.4605	49.899	85.4605	45.5439	0.881063	0.940221	0.967626		85.4605	52.5933	49.899	45.5439	49.3454	3.55713
85.5856	52.6249	85.5856	49.9158	85.5856	45.5531	0.881593	0.940538	0.967822		85.5856	52.6249	49.9158	45.5531	49.3646	3.56796
85.7107	52.6564	85.7107	49.9325	85.7107	45.5623	0.882121	0.940853	0.968016		85.7107	52.6564	49.9325	45.5623	49.3837	3.57878
85.8358	52.6879	85.8358	49.9492	85.8358	45.5714	0.882648	0.941167	0.968209		85.8358	52.6879	49.9492	45.5714	49.4028	3.58958
85.961	52.7193	85.961	49.9658	85.961	45.5804	0.883174	0.941479	0.968402		85.961	52.7193	49.9658	45.5804	49.4218	3.60038
86.0861	52.7506	86.0861	49.9823	86.0861	45.5894	0.883698	0.941791	0.968593		86.0861	52.7506	49.9823	45.5894	49.4408	3.61115
86.2112	52.7818	86.2112	49.9988	86.2112	45.5984	0.884222	0.942101	0.968784		86.2112	52.7818	49.9988	45.5984	49.4597	3.62192
86.3363	52.813	86.3363	50.0152	86.3363	45.6073	0.884744	0.942411	0.968974		86.3363	52.813	50.0152	45.6073	49.4785	3.63268
86.4615	52.8441	86.4615	50.0316	86.4615	45.6162	0.885265	0.942719	0.969163		86.4615	52.8441	50.0316	45.6162	49.4973	3.64343
86.5866	52.8751	86.5866	50.0479	86.5866	45.6251	0.885785	0.943026	0.969351		86.5866	52.8751	50.0479	45.6251	49.516	3.65416
86.7117	52.9061	86.7117	50.0641	86.7117	45.6339	0.886303	0.943332	0.969538		86.7117	52.9061	50.0641	45.6339	49.5347	3.66488
86.8368	52.937	86.8368	50.0803	86.8368	45.6427	0.886821	0.943637	0.969724		86.8368	52.937	50.0803	45.6427	49.5533	3.67559
86.962	52.9678	86.962	50.0964	86.962	45.6514	0.887337	0.943941	0.96991		86.962	52.9678	50.0964	45.6514	49.5719	3.68629
87.0871	52.9985	87.0871	50.1125	87.0871	45.6601	0.887852	0.944244	0.970094		87.0871	52.9985	50.1125	45.6601	49.5904	3.69698
87.2122	53.0292	87.2122	50.1285	87.2122	45.6687	0.888366	0.944546	0.970278		87.2122	53.0292	50.1285	45.6687	49.6088	3.70765
87.3373	53.0598	87.3373	50.1445	87.3373	45.6773	0.888879	0.944846	0.970461		87.3373	53.0598	50.1445	45.6773	49.6272	3.71831
87.4625	53.0903	87.4625	50.1604	87.4625	45.6859	0.88939	0.945146	0.970643		87.4625	53.0903	50.1604	45.6859	49.6455	3.72896
87.5876	53.1208	87.5876	50.1762	87.5876	45.6944	0.8899	0.945444	0.970824		87.5876	53.1208	50.1762	45.6944	49.6638	3.7396
87.7127	53.1512	87.7127	50.192	87.7127	45.7029	0.890409	0.945742	0.971004		87.7127	53.1512	50.192	45.7029	49.682	3.75022
87.8378	53.1815	87.8378	50.2077	87.8378	45.7114	0.890917	0.946038	0.971184		87.8378	53.1815	50.2077	45.7114	49.7002	3.76084
87.963	53.2118	87.963	50.2234	87.963	45.7198	0.891424	0.946333	0.971362		87.963	53.2118	50.2234	45.7198	49.7183	3.77144
88.0881	53.2419	88.0881	50.239	88.0881	45.7281	0.89193	0.946627	0.97154		88.0881	53.2419	50.239	45.7281	49.7363	3.78203
88.2132	53.2721	88.2132	50.2545	88.2132	45.7365	0.892434	0.946921	0.971717		88.2132	53.2721	50.2545	45.7365	49.7544	3.79261
88.3383	53.3021	88.3383	50.27	88.3383	45.7448	0.892937	0.947213	0.971893		88.3383	53.3021	50.27	45.7448	49.7723	3.80317
88.4635	53.3321	88.4635	50.2855	88.4635	45.753	0.89344	0.947504	0.972069		88.4635	53.3321	50.2855	45.753	49.7902	3.81372
88.5886	53.362	88.5886	50.3009	88.5886	45.7612	0.893941	0.947794	0.972243		88.5886	53.362	50.3009	45.7612	49.808	3.82426
88.7137	53.3918	88.7137	50.3162	88.7137	45.7694	0.89444	0.948083	0.972417		88.7137	53.3918	50.3162	45.7694	49.8258	3.83479
88.8388	53.4216	88.8388	50.3315	88.8388	45.7775	0.894939	0.94837	0.97259		88.8388	53.4216	50.3315	45.7775	49.8435	3.8453
88.964	53.4513	88.964	50.3467	88.964	45.7856	0.895436	0.948657	0.972762		88.964	53.4513	50.3467	45.7856	49.8612	3.8558
89.0891	53.4809	89.0891	50.3619	89.0891	45.7937	0.895933	0.948943	0.972933		89.0891	53.4809	50.3619	45.7937	49.8788	3.86628
89.2142	53.5104	89.2142	50.377	89.2142	45.8017	0.896428	0.949228	0.973104		89.2142	53.5104	50.377	45.8017	49.8964	3.87676
89.3393	53.5399	89.3393	50.3921	89.3393	45.8097	0.896922	0.949512	0.973274		89.3393	53.5399	50.3921	45.8097	49.9139	3.88723
89.4645	53.5694	89.4645	50.4071	89.4645	45.8177	0.897415	0.949795	0.973442		89.4645	53.5694	50.4071	45.8177	49.9314	3.89768
89.5896	53.5987	89.5896	50.422	89.5896	45.8256	0.897907	0.950076	0.973611		89.5896	53.5987	50.422	45.8256	49.9488	3.90811
89.7147	53.628	89.7147	50.4369	89.7147	45.8335	0.898398	0.950357	0.973778		89.7147	53.628	50.4369	45.8335	49.9661	3.91854
89.8398	53.6572	89.8398	50.4518	89.8398	45.8413	0.898887	0.950637	0.973945		89.8398	53.6572	50.4518	45.8413	49.9834	3.92895
89.965	53.6864	89.965	50.4666	89.965	45.8491	0.899376	0.950916	0.97411		89.965	53.6864	50.4666	45.8491	50.0007	3.93935
90.0901	53.7155	90.0901	50.4813	90.0901	45.8569	0.899863	0.951193	0.974276		90.0901	53.7155	50.4813	45.8569	50.0179	3.94974
90.2152	53.7445	90.2152	50.496	90.2152	45.8646	0.900349	0.95147	0.97444		90.2152	53.7445	50.496	45.8646	50.035	3.96011
90.3403	53.7735	90.3403	50.5106	90.3403	45.8723	0.900834	0.951746	0.974603		90.3403	53.7735	50.5106	45.8723	50.0521	3.97047
90.4655	53.8023	90.4655	50.5252	90.4655	45.88	0.901318	0.95202	0.974766		90.4655	53.8023	50.5252	45.88	50.0692	3.98082
90.5906	53.8312	90.5906	50.5397	90.5906	45.8876	0.901801	0.952294	0.974928		90.5906	53.8312	50.5397	45.8876	50.0862	3.99115
90.7157	53.8599	90.7157	50.5542	90.7157	45.8952	0.902282	0.952567	0.975089		90.7157	53.8599	50.5542	45.8952	50.1031	4.00148
90.8408	53.8886	90.8408	50.5686	90.8408	45.9027	0.902763	0.952839	0.97525		90.8408	53.8886	50.5686	45.9027	50.12	4.01179
90.966	53.9172	90.966	50.583	90.966	45.9103	0.903243	0.95311	0.97541		90.966	53.9172	50.583	45.9103	50.1368	4.02208
91.0911	53.9458	91.0911	50.5973	91.0911	45.9178	0.903721	0.95338	0.975569		91.0911	53.9458	50.5973	45.9178	50.1536	4.03236
91.2162	53.9743	91.2162	50.6116	91.2162	45.9252	0.904198	0.953648	0.975727		91.2162	53.9743	50.6116	45.9252	50.1704	4.04263
91.3413	54.0027	91.3413	50.6258	91.3413	45.9326	0.904674	0.953916	0.975885		91.3413	54.0027	50.6258	45.9326	50.187	4.05289
91.4665	54.0311	91.4665	50.64	91.4665	45.94	0.905149	0.954183	0.976042		91.4665	54.0311	50.64	45.94	50.2037	4.06313
91.5916	54.0594	91.5916	50.6541	91.5916	45.9474	0.905623	0.954449	0.976197		91.5916	54.0594	50.6541	45.9474	50.2203	4.07336
91.7167	54.0876	91.7167	50.6682	91.7167	45.9547	0.906096	0.954714	0.976353		91.7167	54.0876	50.6682	45.9547	50.2368	4.08358
91.8418	54.1157	91.8418	50.6822	91.8418	45.9619	0.906568	0.954978	0.976507		91.8418	54.1157	50.6822	45.9619	50.2533	4.09379
91.967	54.1438	91.967	50.6961	91.967	45.9692	0.907039	0.955241	0.976661		91.967	54.1438	50.6961	45.9692	50.2697	4.10397
92.0921	54.1719	92.0921	50.7101	92.0921	45.9764	0.907508	0.955504	0.976815		92.0921	54.1719	50.7101	45.9764	50.2861	4.11415
92.2172	54.1998	92.2172	50.7239	92.2172	45.9836	0.907977	0.955765	0.976967		92.2172	54.1998	50.7239	45.9836	50.3024	4.12431
92.3423	54.2277	92.3423	50.7377	92.3423	45.9907	0.908444	0.956025	0.977119		92.3423	54.2277	50.7377	45.9907	50.3187	4.13446
92.4675	54.2556	92.4675	50.7515	92.4675	45.9978	0.908911	0.956284	0.97727		92.4675	54.2556	50.7515	45.9978	50.335	4.1446
92.5926	54.2834	92.5926	50.7652	92.5926	46.0049	0.909376	0.956543	0.97742		92.5926	54.2834	50.7652	46.0049	50.3512	4.15473
92.7177	54.3111	92.7177	50.7789	92.7177	46.012	0.90984	0.9568	0.97757		92.7177	54.3111	50.7789	46.012	50.3673	4.16484
92.8428	54.3387	92.8428	50.7925	92.8428	46.019	0.910304	0.957057	0.977719		92.8428	54.3387	50.7925	46.019	50.3834	4.17494
92.968	54.3663	92.968	50.8061	92.968	46.026	0.910766	0.957313	0.977867		92.968	54.3663	50.8061	46.026	50.3994	4.18502
93.0931	54.3938	93.0931	50.8196	93.0931	46.0329	0.911227	0.957567	0.978015		93.0931	54.3938	50.8196	46.0329	50.4154	4.19509
93.2182	54.4213	93.2182	50.8331	93.2182	46.0398	0.911687	0.957821	0.978162		93.2182	54.4213	50.8331	46.0398	50.4314	4.20514
93.3433	54.4487	93.3433	50.8465	93.3433	46.0467	0.912146	0.958074	0.978308		93.3433	54.4487	50.8465	46.0467	50.4473	4.21519
93.4685	54.476	93.4685	50.8599	93.4685	46.0536	0.912603	0.958326	0.978454		93.4685	54.476	50.8599	46.0536	50.4631	4.22522
93.5936	54.5033	93.5936	50.8732	93.5936	46.0604	0.91306	0.958577	0.978599		93.5936	54.5033	50.8732	46.0604	50.4789	4.23523
93.7187	54.5305	93.7187	50.8865	93.7187	46.0672	0.913516	0.958827	0.978743		93.7187	54.5305	50.8865	46.0672	50.4947	4.24524
93.8438	54.5576	93.8438	50.8997	93.8438	46.0739	0.913971	0.959077	0.978886		93.8438	54.5576	50.8997	46.0739	50.5104	4.25523
93.969	54.5847	93.969	50.9129	93.969	46.0806	0.914424	0.959325	0.979029		93.969	54.5847	50.9129	46.0806	50.5261	4.2652
94.0941	54.6117	94.0941	50.926	94.0941	46.0873	0.914877	0.959573	0.979171		94.0941	54.6117	50.926	46.0873	50.5417	4.27517
94.2192	54.6387	94.2192	50.9391	94.2192	46.094	0.915329	0.959819	0.979313		94.2192	54.6387	50.9391	46.094	50.5573	4.28512
94.3443	54.6656	94.3443	50.9521	94.3443	46.1006	0.915779	0.960065	0.979454		94.3443	54.6656	50.9521	46.1006	50.5728	4.29505
94.4695	54.6924	94.4695	50.9651	94.4695	46.1072	0.916228	0.96031	0.979594		94.4695	54.6924	50.9651	46.1072	50.5883	4.30498
94.5946	54.7192	94.5946	50.9781	94.5946	46.1138	0.916677	0.960554	0.979734		94.5946	54.7192	50.9781	46.1138	50.6037	4.31488
94.7197	54.7459	94.7197	50.991	94.7197	46.1203	0.917124	0.960797	0.979873		94.7197	54.7459	50.991	46.1203	50.6191	4.32478
94.8448	54.7725	94.8448	51.0038	94.8448	46.1268	0.917571	0.961039	0.980011		94.8448	54.7725	51.0038	46.1268	50.6344	4.33466
94.97	54.7991	94.97	51.0166	94.97	46.1333	0.918016	0.961281	0.980149		94.97	54.7991	51.0166	46.1333	50.6497	4.34453
95.0951	54.8256	95.0951	51.0294	95.0951	46.1398	0.91846	0.961521	0.980286		95.0951	54.8256	51.0294	46.1398	50.6649	4.35438
95.2202	54.8521	95.2202	51.0421	95.2202	46.1462	0.918904	0.961761	0.980422		95.2202	54.8521	51.0421	46.1462	50.6801	4.36422
95.3453	54.8785	95.3453	51.0548	95.3453	46.1526	0.919346	0.961999	0.980558		95.3453	54.8785	51.0548	46.1526	50.6953	4.37404
95.4705	54.9048	95.4705	51.0674	95.4705	46.1589	0.919787	0.962237	0.980693		95.4705	54.9048	51.0674	46.1589	50.7104	4.38386
95.5956	54.9311	95.5956	51.08	95.5956	46.1653	0.920228	0.962474	0.980828		95.5956	54.9311	51.08	46.1653	50.7255	4.39366
95.7207	54.9573	95.7207	51.0926	95.7207	46.1716	0.920667	0.962711	0.980961		95.7207	54.9573	51.0926	46.1716	50.7405	4.40344
95.8458	54.9835	95.8458	51.105	95.8458	46.1778	0.921105	0.962946	0.981095		95.8458	54.9835	51.105	46.1778	50.7555	4.41322
95.971	55.0096	95.971	51.1175	95.971	46.1841	0.921542	0.96318	0.981227		95.971	55.0096	51.1175	46.1841	50.7704	4.42298
96.0961	55.0356	96.0961	51.1299	96.0961	46.1903	0.921978	0.963414	0.981359		96.0961	55.0356	51.1299	46.1903	50.7853	4.43272
96.2212	55.0616	96.2212	51.1422	96.2212	46.1965	0.922414	0.963647	0.981491		96.2212	55.0616	51.1422	46.1965	50.8001	4.44245
96.3464	55.0875	96.3464	51.1546	96.3464	46.2026	0.922848	0.963879	0.981621		96.3464	55.0875	51.1546	46.2026	50.8149	4.45217
96.4715	55.1134	96.4715	51.1668	96.4715	46.2088	0.923281	0.96411	0.981752		96.4715	55.1134	51.1668	46.2088	50.8297	4.46187
96.5966	55.1392	96.5966	51.179	96.5966	46.2149	0.923713	0.96434	0.981881		96.5966	55.1392	51.179	46.2149	50.8444	4.47156
96.7217	55.1649	96.7217	51.1912	96.7217	46.2209	0.924145	0.96457	0.98201		96.7217	55.1649	51.1912	46.2209	50.859	4.48124
96.8469	55.1906	96.8469	51.2034	96.8469	46.227	0.924575	0.964799	0.982138		96.8469	55.1906	51.2034	46.227	50.8736	4.4909
96.972	55.2162	96.972	51.2154	96.972	46.233	0.925004	0.965026	0.982266		96.972	55.2162	51.2154	46.233	50.8882	4.50055
97.0971	55.2418	97.0971	51.2275	97.0971	46.239	0.925432	0.965254	0.982393		97.0971	55.2418	51.2275	46.239	50.9028	4.51018
97.2222	55.2673	97.2222	51.2395	97.2222	46.2449	0.925859	0.96548	0.98252		97.2222	55.2673	51.2395	46.2449	50.9172	4.5198
97.3474	55.2927	97.3474	51.2515	97.3474	46.2509	0.926286	0.965705	0.982646		97.3474	55.2927	51.2515	46.2509	50.9317	4.52941
97.4725	55.3181	97.4725	51.2634	97.4725	46.2568	0.926711	0.96593	0.982772		97.4725	55.3181	51.2634	46.2568	50.9461	4.539
97.5976	55.3434	97.5976	51.2753	97.5976	46.2627	0.927135	0.966153	0.982896		97.5976	55.3434	51.2753	46.2627	50.9605	4.54858
97.7227	55.3687	97.7227	51.2871	97.7227	46.2685	0.927558	0.966377	0.983021		97.7227	55.3687	51.2871	46.2685	50.9748	4.55814
97.8478	55.3939	97.8478	51.2989	97.8478	46.2743	0.927981	0.966599	0.983144		97.8478	55.3939	51.2989	46.2743	50.989	4.56769
97.973	55.4191	97.973	51.3106	97.973	46.2801	0.928402	0.96682	0.983267		97.973	55.4191	51.3106	46.2801	51.0033	4.57723
98.0981	55.4442	98.0981	51.3223	98.0981	46.2859	0.928823	0.967041	0.98339		98.0981	55.4442	51.3223	46.2859	51.0175	4.58675
98.2232	55.4692	98.2232	51.334	98.2232	46.2916	0.929242	0.96726	0.983512		98.2232	55.4692	51.334	46.2916	51.0316	4.59626
98.3483	55.4942	98.3483	51.3456	98.3483	46.2973	0.929661	0.967479	0.983633		98.3483	55.4942	51.3456	46.2973	51.0457	4.60576
98.4735	55.5191	98.4735	51.3572	98.4735	46.303	0.930078	0.967698	0.983754		98.4735	55.5191	51.3572	46.303	51.0598	4.61524
98.5986	55.544	98.5986	51.3687	98.5986	46.3087	0.930494	0.967915	0.983874		98.5986	55.544	51.3687	46.3087	51.0738	4.6247
98.7237	55.5688	98.7237	51.3802	98.7237	46.3143	0.93091	0.968132	0.983994		98.7237	55.5688	51.3802	46.3143	51.0878	4.63416
98.8488	55.5935	98.8488	51.3917	98.8488	46.3199	0.931325	0.968348	0.984113		98.8488	55.5935	51.3917	46.3199	51.1017	4.6436
98.974	55.6182	98.974	51.4031	98.974	46.3255	0.931738	0.968563	0.984232		98.974	55.6182	51.4031	46.3255	51.1156	4.65302
99.0991	55.6429	99.0991	51.4145	99.0991	46.3311	0.932151	0.968777	0.98435		99.0991	55.6429	51.4145	46.3311	51.1295	4.66244
99.2242	55.6675	99.2242	51.4258	99.2242	46.3366	0.932563	0.968991	0.984467		99.2242	55.6675	51.4258	46.3366	51.1433	4.67184
99.3494	55.692	99.3494	51.4371	99.3494	46.3421	0.932974	0.969203	0.984585		99.3494	55.692	51.4371	46.3421	51.1571	4.68122
99.4745	55.7164	99.4745	51.4484	99.4745	46.3476	0.933384	0.969415	0.984701		99.4745	55.7164	51.4484	46.3476	51.1708	4.69059
99.5996	55.7409	99.5996	51.4596	99.5996	46.353	0.933793	0.969627	0.984817		99.5996	55.7409	51.4596	46.353	51.1845	4.69995
99.7247	55.7652	99.7247	51.4708	99.7247	46.3585	0.9342	0.969837	0.984932		99.7247	55.7652	51.4708	46.3585	51.1981	4.70929
99.8499	55.7895	99.8499	51.4819	99.8499	46.3639	0.934608	0.970047	0.985047		99.8499	55.7895	51.4819	46.3639	51.2118	4.71861
99.975	55.8137	99.975	51.493	99.975	46.3693	0.935014	0.970256	0.985161		99.975	55.8137	51.493	46.3693	51.2253	4.72793
100.1	55.8379	100.1	51.504	100.1	46.3746	0.935419	0.970464	0.985275		100.1	55.8379	51.504	46.3746	51.2389	4.73722
100.225	55.8621	100.225	51.5151	100.225	46.3799	0.935823	0.970672	0.985388		100.225	55.8621	51.5151	46.3799	51.2523	4.74651
100.35	55.8861	100.35	51.526	100.35	46.3852	0.936226	0.970878	0.985501		100.35	55.8861	51.526	46.3852	51.2658	4.75579
100.475	55.9102	100.475	51.5369	100.475	46.3905	0.936629	0.971084	0.985613		100.475	55.9102	51.5369	46.3905	51.2792	4.76505
100.601	55.9341	100.601	51.5478	100.601	46.3958	0.93703	0.97129	0.985725		100.601	55.9341	51.5478	46.3958	51.2926	4.77429
100.726	55.958	100.726	51.5587	100.726	46.401	0.937431	0.971494	0.985836		100.726	55.958	51.5587	46.401	51.3059	4.78352
100.851	55.9819	100.851	51.5695	100.851	46.4062	0.93783	0.971698	0.985946		100.851	55.9819	51.5695	46.4062	51.3192	4.79274
100.976	56.0057	100.976	51.5803	100.976	46.4114	0.938229	0.971901	0.986056		100.976	56.0057	51.5803	46.4114	51.3324	4.80194
101.101	56.0294	101.101	51.591	101.101	46.4166	0.938627	0.972103	0.986166		101.101	56.0294	51.591	46.4166	51.3457	4.81112
101.226	56.0531	101.226	51.6017	101.226	46.4217	0.939023	0.972305	0.986275		101.226	56.0531	51.6017	46.4217	51.3588	4.8203
101.351	56.0767	101.351	51.6124	101.351	46.4268	0.939419	0.972506	0.986384		101.351	56.0767	51.6124	46.4268	51.372	4.82946
101.476	56.1003	101.476	51.623	101.476	46.4319	0.939815	0.972706	0.986492		101.476	56.1003	51.623	46.4319	51.3851	4.83861
101.602	56.1238	101.602	51.6336	101.602	46.4369	0.940209	0.972905	0.986599		101.602	56.1238	51.6336	46.4369	51.3981	4.84774
101.727	56.1473	101.727	51.6442	101.727	46.442	0.940602	0.973104	0.986706		101.727	56.1473	51.6442	46.442	51.4111	4.85686
101.852	56.1707	101.852	51.6546	101.852	46.447	0.940994	0.973302	0.986813		101.852	56.1707	51.6546	46.447	51.4241	4.86596
101.977	56.1941	101.977	51.6651	101.977	46.452	0.941385	0.9735	0.986919		101.977	56.1941	51.6651	46.452	51.4371	4.87505
102.102	56.2174	102.102	51.6756	102.102	46.457	0.941776	0.973696	0.987025		102.102	56.2174	51.6756	46.457	51.45	4.88413
102.227	56.2407	102.227	51.6859	102.227	46.4619	0.942166	0.973892	0.98713		102.227	56.2407	51.6859	46.4619	51.4628	4.89319
102.352	56.2639	102.352	51.6963	102.352	46.4668	0.942554	0.974087	0.987234		102.352	56.2639	51.6963	46.4668	51.4757	4.90224
102.477	56.287	102.477	51.7066	102.477	46.4717	0.942942	0.974282	0.987338		102.477	56.287	51.7066	46.4717	51.4885	4.91128
102.603	56.3101	102.603	51.7169	102.603	46.4766	0.943329	0.974475	0.987442		102.603	56.3101	51.7169	46.4766	51.5012	4.92029
102.728	56.3331	102.728	51.7272	102.728	46.4815	0.943715	0.974669	0.987545		102.728	56.3331	51.7272	46.4815	51.5139	4.9293
102.853	56.3561	102.853	51.7374	102.853	46.4863	0.9441	0.974861	0.987648		102.853	56.3561	51.7374	46.4863	51.5266	4.93829
102.978	56.3791	102.978	51.7475	102.978	46.4911	0.944484	0.975053	0.98775		102.978	56.3791	51.7475	46.4911	51.5392	4.94727
103.103	56.4019	103.103	51.7577	103.103	46.4959	0.944868	0.975244	0.987852		103.103	56.4019	51.7577	46.4959	51.5518	4.95623
103.228	56.4248	103.228	51.7678	103.228	46.5007	0.94525	0.975434	0.987953		103.228	56.4248	51.7678	46.5007	51.5644	4.96518
103.353	56.4476	103.353	51.7779	103.353	46.5054	0.945632	0.975623	0.988054		103.353	56.4476	51.7779	46.5054	51.5769	4.97412
103.478	56.4703	103.478	51.7879	103.478	46.5101	0.946012	0.975812	0.988154		103.478	56.4703	51.7879	46.5101	51.5894	4.98304
103.604	56.493	103.604	51.7979	103.604	46.5148	0.946392	0.976001	0.988254		103.604	56.493	51.7979	46.5148	51.6019	4.99195
103.729	56.5156	103.729	51.8078	103.729	46.5195	0.946771	0.976188	0.988353		103.729	56.5156	51.8078	46.5195	51.6143	5.00085
103.854	56.5382	103.854	51.8177	103.854	46.5242	0.947149	0.976375	0.988452		103.854	56.5382	51.8177	46.5242	51.6267	5.00973
103.979	56.5607	103.979	51.8276	103.979	46.5288	0.947526	0.976561	0.988551		103.979	56.5607	51.8276	46.5288	51.639	5.01859
104.104	56.5831	104.104	51.8375	104.104	46.5334	0.947903	0.976747	0.988649		104.104	56.5831	51.8375	46.5334	51.6513	5.02745
104.229	56.6055	104.229	51.8473	104.229	46.538	0.948278	0.976932	0.988746		104.229	56.6055	51.8473	46.538	51.6636	5.03628
104.354	56.6279	104.354	51.8571	104.354	46.5426	0.948653	0.977116	0.988844		104.354	56.6279	51.8571	46.5426	51.6759	5.04511
104.479	56.6502	104.479	51.8668	104.479	46.5471	0.949026	0.9773	0.98894		104.479	56.6502	51.8668	46.5471	51.6881	5.05392
104.605	56.6725	104.605	51.8765	104.605	46.5516	0.949399	0.977483	0.989036		104.605	56.6725	51.8765	46.5516	51.7002	5.06272
104.73	56.6947	104.73	51.8862	104.73	46.5562	0.949771	0.977665	0.989132		104.73	56.6947	51.8862	46.5562	51.7123	5.0715
104.855	56.7168	104.855	51.8958	104.855	46.5606	0.950143	0.977847	0.989227		104.855	56.7168	51.8958	46.5606	51.7244	5.08026
104.98	56.7389	104.98	51.9055	104.98	46.5651	0.950513	0.978028	0.989322		104.98	56.7389	51.9055	46.5651	51.7365	5.08902
105.105	56.761	105.105	51.915	105.105	46.5695	0.950882	0.978208	0.989417		105.105	56.761	51.915	46.5695	51.7485	5.09776
105.23	56.783	105.23	51.9246	105.23	46.574	0.951251	0.978388	0.989511		105.23	56.783	51.9246	46.574	51.7605	5.10649
105.355	56.8049	105.355	51.934	105.355	46.5784	0.951619	0.978567	0.989604		105.355	56.8049	51.934	46.5784	51.7725	5.1152
105.48	56.8268	105.48	51.9435	105.48	46.5828	0.951985	0.978745	0.989697		105.48	56.8268	51.9435	46.5828	51.7844	5.12389
105.606	56.8487	105.606	51.953	105.606	46.5871	0.952352	0.978923	0.98979		105.606	56.8487	51.953	46.5871	51.7963	5.13258
105.731	56.8705	105.731	51.9624	105.731	46.5915	0.952717	0.9791	0.989882		105.731	56.8705	51.9624	46.5915	51.8081	5.14126
105.856	56.8922	105.856	51.9717	105.856	46.5958	0.953081	0.979276	0.989974		105.856	56.8922	51.9717	46.5958	51.8199	5.14991
105.981	56.9139	105.981	51.9811	105.981	46.6001	0.953445	0.979452	0.990065		105.981	56.9139	51.9811	46.6001	51.8317	5.15856
106.106	56.9356	106.106	51.9903	106.106	46.6044	0.953807	0.979628	0.990156		106.106	56.9356	51.9903	46.6044	51.8434	5.16719
106.231	56.9572	106.231	51.9996	106.231	46.6086	0.954169	0.979802	0.990247		106.231	56.9572	51.9996	46.6086	51.8551	5.1758
106.356	56.9787	106.356	52.0088	106.356	46.6129	0.95453	0.979976	0.990337		106.356	56.9787	52.0088	46.6129	51.8668	5.1844
106.481	57.0003	106.481	52.018	106.481	46.6171	0.954891	0.980149	0.990427		106.481	57.0003	52.018	46.6171	51.8785	5.19299
106.607	57.0217	106.607	52.0272	106.607	46.6213	0.95525	0.980322	0.990516		106.607	57.0217	52.0272	46.6213	51.8901	5.20156
106.732	57.0431	106.732	52.0363	106.732	46.6255	0.955608	0.980494	0.990605		106.732	57.0431	52.0363	46.6255	51.9016	5.21012
106.857	57.0645	106.857	52.0454	106.857	46.6296	0.955966	0.980666	0.990693		106.857	57.0645	52.0454	46.6296	51.9132	5.21867
106.982	57.0858	106.982	52.0545	106.982	46.6338	0.956323	0.980836	0.990782		106.982	57.0858	52.0545	46.6338	51.9247	5.22719
107.107	57.107	107.107	52.0635	107.107	46.6379	0.956679	0.981007	0.990869		107.107	57.107	52.0635	46.6379	51.9362	5.23572
107.232	57.1282	107.232	52.0725	107.232	46.642	0.957034	0.981176	0.990956		107.232	57.1282	52.0725	46.642	51.9476	5.24422
107.357	57.1494	107.357	52.0815	107.357	46.6461	0.957389	0.981345	0.991043		107.357	57.1494	52.0815	46.6461	51.959	5.25271
107.482	57.1705	107.482	52.0904	107.482	46.6502	0.957742	0.981514	0.99113		107.482	57.1705	52.0904	46.6502	51.9704	5.26119
107.608	57.1915	107.608	52.0994	107.608	46.6542	0.958095	0.981681	0.991216		107.608	57.1915	52.0994	46.6542	51.9817	5.26965
107.733	57.2126	107.733	52.1082	107.733	46.6583	0.958447	0.981849	0.991301		107.733	57.2126	52.1082	46.6583	51.993	5.2781
107.858	57.2335	107.858	52.1171	107.858	46.6623	0.958798	0.982015	0.991386		107.858	57.2335	52.1171	46.6623	52.0043	5.28653
107.983	57.2544	107.983	52.1259	107.983	46.6663	0.959149	0.982181	0.991471		107.983	57.2544	52.1259	46.6663	52.0155	5.29495
108.108	57.2753	108.108	52.1347	108.108	46.6702	0.959498	0.982346	0.991556		108.108	57.2753	52.1347	46.6702	52.0267	5.30336
108.233	57.2961	108.233	52.1434	108.233	46.6742	0.959847	0.982511	0.99164		108.233	57.2961	52.1434	46.6742	52.0379	5.31175
108.358	57.3169	108.358	52.1521	108.358	46.6781	0.960195	0.982676	0.991723		108.358	57.3169	52.1521	46.6781	52.049	5.32013
108.483	57.3376	108.483	52.1608	108.483	46.682	0.960542	0.982839	0.991807		108.483	57.3376	52.1608	46.682	52.0602	5.3285
108.609	57.3583	108.609	52.1694	108.609	46.6859	0.960888	0.983002	0.99189		108.609	57.3583	52.1694	46.6859	52.0712	5.33685
108.734	57.3789	108.734	52.1781	108.734	46.6898	0.961234	0.983165	0.991972		108.734	57.3789	52.1781	46.6898	52.0823	5.34518
108.859	57.3995	108.859	52.1867	108.859	46.6937	0.961579	0.983326	0.992054		108.859	57.3995	52.1867	46.6937	52.0933	5.35351
108.984	57.42	108.984	52.1952	108.984	46.6975	0.961923	0.983488	0.992136		108.984	57.42	52.1952	46.6975	52.1043	5.36182
109.109	57.4405	109.109	52.2037	109.109	46.7014	0.962266	0.983648	0.992217		109.109	57.4405	52.2037	46.7014	52.1152	5.37011
109.234	57.4609	109.234	52.2122	109.234	46.7052	0.962608	0.983809	0.992298		109.234	57.4609	52.2122	46.7052	52.1261	5.3784
109.359	57.4813	109.359	52.2207	109.359	46.709	0.96295	0.983968	0.992379		109.359	57.4813	52.2207	46.709	52.137	5.38667
109.484	57.5017	109.484	52.2291	109.484	46.7127	0.96329	0.984127	0.992459		109.484	57.5017	52.2291	46.7127	52.1479	5.39492
109.61	57.522	109.61	52.2376	109.61	46.7165	0.963631	0.984286	0.992539		109.61	57.522	52.2376	46.7165	52.1587	5.40316
109.735	57.5422	109.735	52.2459	109.735	46.7203	0.96397	0.984443	0.992619		109.735	57.5422	52.2459	46.7203	52.1695	5.41139
109.86	57.5624	109.86	52.2543	109.86	46.724	0.964308	0.984601	0.992698		109.86	57.5624	52.2543	46.724	52.1802	5.4196
109.985	57.5826	109.985	52.2626	109.985	46.7277	0.964646	0.984757	0.992776		109.985	57.5826	52.2626	46.7277	52.191	5.4278
110.11	57.6027	110.11	52.2709	110.11	46.7314	0.964983	0.984914	0.992855		110.11	57.6027	52.2709	46.7314	52.2017	5.43599
110.235	57.6228	110.235	52.2791	110.235	46.735	0.965319	0.985069	0.992933		110.235	57.6228	52.2791	46.735	52.2123	5.44416
110.36	57.6428	110.36	52.2874	110.36	46.7387	0.965654	0.985224	0.99301		110.36	57.6428	52.2874	46.7387	52.2229	5.45232
110.485	57.6627	110.485	52.2956	110.485	46.7423	0.965989	0.985379	0.993088		110.485	57.6627	52.2956	46.7423	52.2335	5.46047
110.611	57.6827	110.611	52.3037	110.611	46.746	0.966322	0.985533	0.993165		110.611	57.6827	52.3037	46.746	52.2441	5.46859
110.736	57.7025	110.736	52.3119	110.736	46.7496	0.966656	0.985686	0.993241		110.736	57.7025	52.3119	46.7496	52.2547	5.47671
110.861	57.7224	110.861	52.32	110.861	46.7531	0.966988	0.985839	0.993317		110.861	57.7224	52.32	46.7531	52.2652	5.48482
110.986	57.7422	110.986	52.3281	110.986	46.7567	0.967319	0.985991	0.993393		110.986	57.7422	52.3281	46.7567	52.2757	5.49291
111.111	57.7619	111.111	52.3361	111.111	46.7603	0.96765	0.986143	0.993469		111.111	57.7619	52.3361	46.7603	52.2861	5.50099
111.236	57.7816	111.236	52.3441	111.236	46.7638	0.96798	0.986294	0.993544		111.236	57.7816	52.3441	46.7638	52.2965	5.50905
111.361	57.8013	111.361	52.3521	111.361	46.7673	0.968309	0.986444	0.993619		111.361	57.8013	52.3521	46.7673	52.3069	5.5171
111.486	57.8209	111.486	52.3601	111.486	46.7708	0.968638	0.986595	0.993693		111.486	57.8209	52.3601	46.7708	52.3173	5.52513
111.612	57.8404	111.612	52.368	111.612	46.7743	0.968965	0.986744	0.993767		111.612	57.8404	52.368	46.7743	52.3276	5.53316
111.737	57.8599	111.737	52.3759	111.737	46.7778	0.969292	0.986893	0.993841		111.737	57.8599	52.3759	46.7778	52.3379	5.54117
111.862	57.8794	111.862	52.3838	111.862	46.7813	0.969619	0.987041	0.993915		111.862	57.8794	52.3838	46.7813	52.3482	5.54916
111.987	57.8988	111.987	52.3917	111.987	46.7847	0.969944	0.987189	0.993988		111.987	57.8988	52.3917	46.7847	52.3584	5.55714
112.112	57.9182	112.112	52.3995	112.112	46.7881	0.970269	0.987337	0.99406		112.112	57.9182	52.3995	46.7881	52.3686	5.56511
112.237	57.9376	112.237	52.4073	112.237	46.7915	0.970593	0.987484	0.994133		112.237	57.9376	52.4073	46.7915	52.3788	5.57306
112.362	57.9568	112.362	52.4151	112.362	46.7949	0.970916	0.98763	0.994205		112.362	57.9568	52.4151	46.7949	52.3889	5.58101
112.487	57.9761	112.487	52.4228	112.487	46.7983	0.971238	0.987776	0.994277		112.487	57.9761	52.4228	46.7983	52.3991	5.58893
112.613	57.9953	112.613	52.4305	112.613	46.8017	0.97156	0.987921	0.994348		112.613	57.9953	52.4305	46.8017	52.4092	5.59685
112.738	58.0144	112.738	52.4382	112.738	46.805	0.971881	0.988066	0.994419		112.738	58.0144	52.4382	46.805	52.4192	5.60474
112.863	58.0336	112.863	52.4459	112.863	46.8083	0.972201	0.98821	0.99449		112.863	58.0336	52.4459	46.8083	52.4293	5.61263
112.988	58.0526	112.988	52.4535	112.988	46.8117	0.972521	0.988354	0.99456		112.988	58.0526	52.4535	46.8117	52.4393	5.62051
113.113	58.0717	113.113	52.4611	113.113	46.815	0.972839	0.988497	0.99463		113.113	58.0717	52.4611	46.815	52.4492	5.62836
113.238	58.0906	113.238	52.4686	113.238	46.8182	0.973157	0.98864	0.9947		113.238	58.0906	52.4686	46.8182	52.4592	5.63622
113.363	58.1096	113.363	52.4762	113.363	46.8215	0.973475	0.988782	0.99477		113.363	58.1096	52.4762	46.8215	52.4691	5.64405
113.488	58.1285	113.488	52.4837	113.488	46.8248	0.973791	0.988924	0.994839		113.488	58.1285	52.4837	46.8248	52.479	5.65186
113.614	58.1473	113.614	52.4912	113.614	46.828	0.974107	0.989065	0.994908		113.614	58.1473	52.4912	46.828	52.4888	5.65967
113.739	58.1661	113.739	52.4987	113.739	46.8312	0.974422	0.989206	0.994976		113.739	58.1661	52.4987	46.8312	52.4987	5.66746
113.864	58.1849	113.864	52.5061	113.864	46.8344	0.974736	0.989346	0.995044		113.864	58.1849	52.5061	46.8344	52.5085	5.67524
113.989	58.2036	113.989	52.5135	113.989	46.8376	0.97505	0.989485	0.995112		113.989	58.2036	52.5135	46.8376	52.5183	5.68301
114.114	58.2223	114.114	52.5209	114.114	46.8408	0.975363	0.989625	0.99518		114.114	58.2223	52.5209	46.8408	52.528	5.69076
114.239	58.2409	114.239	52.5283	114.239	46.844	0.975675	0.989763	0.995247		114.239	58.2409	52.5283	46.844	52.5377	5.6985
114.364	58.2595	114.364	52.5356	114.364	46.8471	0.975987	0.989901	0.995314		114.364	58.2595	52.5356	46.8471	52.5474	5.70622
114.489	58.2781	114.489	52.5429	114.489	46.8503	0.976297	0.990039	0.99538		114.489	58.2781	52.5429	46.8503	52.5571	5.71393
114.615	58.2966	114.615	52.5502	114.615	46.8534	0.976607	0.990176	0.995447		114.615	58.2966	52.5502	46.8534	52.5667	5.72163
114.74	58.3151	114.74	52.5574	114.74	46.8565	0.976917	0.990313	0.995513		114.74	58.3151	52.5574	46.8565	52.5763	5.72932
114.865	58.3335	114.865	52.5647	114.865	46.8596	0.977225	0.990449	0.995578		114.865	58.3335	52.5647	46.8596	52.5859	5.73699
114.99	58.3519	114.99	52.5719	114.99	46.8626	0.977533	0.990585	0.995644		114.99	58.3519	52.5719	46.8626	52.5955	5.74465
115.115	58.3702	115.115	52.579	115.115	46.8657	0.97784	0.99072	0.995709		115.115	58.3702	52.579	46.8657	52.605	5.75229
115.24	58.3885	115.24	52.5862	115.24	46.8687	0.978147	0.990855	0.995774		115.24	58.3885	52.5862	46.8687	52.6145	5.75992
115.365	58.4067	115.365	52.5933	115.365	46.8718	0.978453	0.990989	0.995838		115.365	58.4067	52.5933	46.8718	52.624	5.76754
115.49	58.425	115.49	52.6004	115.49	46.8748	0.978758	0.991123	0.995902		115.49	58.425	52.6004	46.8748	52.6334	5.77514
115.616	58.4431	115.616	52.6075	115.616	46.8778	0.979062	0.991256	0.995966		115.616	58.4431	52.6075	46.8778	52.6428	5.78274
115.741	58.4612	115.741	52.6145	115.741	46.8808	0.979366	0.991389	0.99603		115.741	58.4612	52.6145	46.8808	52.6522	5.79032
115.866	58.4793	115.866	52.6216	115.866	46.8838	0.979669	0.991521	0.996093		115.866	58.4793	52.6216	46.8838	52.6616	5.79788
115.991	58.4974	115.991	52.6285	115.991	46.8867	0.979971	0.991653	0.996156		115.991	58.4974	52.6285	46.8867	52.6709	5.80543
116.116	58.5154	116.116	52.6355	116.116	46.8897	0.980273	0.991784	0.996219		116.116	58.5154	52.6355	46.8897	52.6802	5.81297
116.241	58.5333	116.241	52.6425	116.241	46.8926	0.980573	0.991915	0.996281		116.241	58.5333	52.6425	46.8926	52.6895	5.8205
116.366	58.5513	116.366	52.6494	116.366	46.8956	0.980874	0.992046	0.996343		116.366	58.5513	52.6494	46.8956	52.6987	5.82801
116.491	58.5691	116.491	52.6563	116.491	46.8985	0.981173	0.992175	0.996405		116.491	58.5691	52.6563	46.8985	52.708	5.83551
116.617	58.587	116.617	52.6632	116.617	46.9014	0.981472	0.992305	0.996466		116.617	58.587	52.6632	46.9014	52.7172	5.84299
116.742	58.6048	116.742	52.67	116.742	46.9042	0.98177	0.992434	0.996528		116.742	58.6048	52.67	46.9042	52.7263	5.85046
116.867	58.6225	116.867	52.6768	116.867	46.9071	0.982067	0.992562	0.996589		116.867	58.6225	52.6768	46.9071	52.7355	5.85792
116.992	58.6402	116.992	52.6836	116.992	46.91	0.982364	0.992691	0.996649		116.992	58.6402	52.6836	46.91	52.7446	5.86537
117.117	58.6579	117.117	52.6904	117.117	46.9128	0.98266	0.992818	0.99671		117.117	58.6579	52.6904	46.9128	52.7537	5.87281
117.242	58.6755	117.242	52.6972	117.242	46.9156	0.982956	0.992946	0.99677		117.242	58.6755	52.6972	46.9156	52.7628	5.88022
117.367	58.6931	117.367	52.7039	117.367	46.9185	0.98325	0.993072	0.99683		117.367	58.6931	52.7039	46.9185	52.7718	5.88763
117.492	58.7107	117.492	52.7106	117.492	46.9213	0.983544	0.993198	0.996889		117.492	58.7107	52.7106	46.9213	52.7808	5.89502
117.618	58.7282	117.618	52.7173	117.618	46.9241	0.983838	0.993324	0.996948		117.618	58.7282	52.7173	46.9241	52.7898	5.9024
117.743	58.7457	117.743	52.7239	117.743	46.9268	0.98413	0.99345	0.997008		117.743	58.7457	52.7239	46.9268	52.7988	5.90977
117.868	58.7631	117.868	52.7305	117.868	46.9296	0.984422	0.993575	0.997066		117.868	58.7631	52.7305	46.9296	52.8077	5.91712
117.993	58.7805	117.993	52.7371	117.993	46.9323	0.984714	0.993699	0.997125		117.993	58.7805	52.7371	46.9323	52.8167	5.92447
118.118	58.7978	118.118	52.7437	118.118	46.9351	0.985004	0.993823	0.997183		118.118	58.7978	52.7437	46.9351	52.8255	5.93179
118.243	58.8151	118.243	52.7503	118.243	46.9378	0.985294	0.993947	0.997241		118.243	58.8151	52.7503	46.9378	52.8344	5.93911
118.368	58.8324	118.368	52.7568	118.368	46.9405	0.985584	0.99407	0.997299		118.368	58.8324	52.7568	46.9405	52.8433	5.94641
118.493	58.8496	118.493	52.7633	118.493	46.9432	0.985872	0.994192	0.997356		118.493	58.8496	52.7633	46.9432	52.8521	5.9537
118.619	58.8668	118.619	52.7698	118.619	46.9459	0.98616	0.994315	0.997413		118.619	58.8668	52.7698	46.9459	52.8609	5.96098
118.744	58.884	118.744	52.7763	118.744	46.9486	0.986447	0.994437	0.99747		118.744	58.884	52.7763	46.9486	52.8696	5.96824
118.869	58.9011	118.869	52.7827	118.869	46.9513	0.986734	0.994558	0.997526		118.869	58.9011	52.7827	46.9513	52.8784	5.97549
118.994	58.9182	118.994	52.7891	118.994	46.9539	0.98702	0.994679	0.997583		118.994	58.9182	52.7891	46.9539	52.8871	5.98274
119.119	58.9352	119.119	52.7955	119.119	46.9565	0.987306	0.994799	0.997639		119.119	58.9352	52.7955	46.9565	52.8958	5.98996
119.244	58.9522	119.244	52.8019	119.244	46.9592	0.98759	0.994919	0.997695		119.244	58.9522	52.8019	46.9592	52.9044	5.99717
119.369	58.9691	119.369	52.8083	119.369	46.9618	0.987874	0.995039	0.99775		119.369	58.9691	52.8083	46.9618	52.9131	6.00437
119.494	58.9861	119.494	52.8146	119.494	46.9644	0.988158	0.995158	0.997806		119.494	58.9861	52.8146	46.9644	52.9217	6.01155
119.62	59.0029	119.62	52.8209	119.62	46.967	0.98844	0.995277	0.997861		119.62	59.0029	52.8209	46.967	52.9303	6.01873
119.745	59.0198	119.745	52.8272	119.745	46.9695	0.988722	0.995395	0.997915		119.745	59.0198	52.8272	46.9695	52.9388	6.02589
119.87	59.0366	119.87	52.8334	119.87	46.9721	0.989004	0.995513	0.99797		119.87	59.0366	52.8334	46.9721	52.9474	6.03303
119.995	59.0533	119.995	52.8397	119.995	46.9747	0.989285	0.995631	0.998024		119.995	59.0533	52.8397	46.9747	52.9559	6.04017
120.12	59.0701	120.12	52.8459	120.12	46.9772	0.989565	0.995748	0.998078		120.12	59.0701	52.8459	46.9772	52.9644	6.04729
120.245	59.0867	120.245	52.8521	120.245	46.9798	0.989844	0.995864	0.998132		120.245	59.0867	52.8521	46.9798	52.9729	6.05439
120.37	59.1034	120.37	52.8582	120.37	46.9823	0.990123	0.995981	0.998185		120.37	59.1034	52.8582	46.9823	52.9813	6.06149
120.496	59.12	120.496	52.8644	120.496	46.9848	0.990401	0.996096	0.998238		120.496	59.12	52.8644	46.9848	52.9897	6.06858
120.621	59.1365	120.621	52.8705	120.621	46.9873	0.990679	0.996212	0.998292		120.621	59.1365	52.8705	46.9873	52.9981	6.07565
120.746	59.1531	120.746	52.8766	120.746	46.9898	0.990956	0.996327	0.998344		120.746	59.1531	52.8766	46.9898	53.0065	6.0827
120.871	59.1696	120.871	52.8827	120.871	46.9922	0.991232	0.996441	0.998397		120.871	59.1696	52.8827	46.9922	53.0148	6.08975
120.996	59.186	120.996	52.8888	120.996	46.9947	0.991507	0.996556	0.998449		120.996	59.186	52.8888	46.9947	53.0232	6.09678
121.121	59.2024	121.121	52.8948	121.121	46.9971	0.991782	0.996669	0.998501		121.121	59.2024	52.8948	46.9971	53.0315	6.1038
121.246	59.2188	121.246	52.9008	121.246	46.9996	0.992057	0.996783	0.998553		121.246	59.2188	52.9008	46.9996	53.0397	6.1108
121.371	59.2351	121.371	52.9068	121.371	47.002	0.99233	0.996896	0.998605		121.371	59.2351	52.9068	47.002	53.048	6.1178
121.496	59.2515	121.496	52.9128	121.496	47.0044	0.992604	0.997008	0.998656		121.496	59.2515	52.9128	47.0044	53.0562	6.12478
121.622	59.2677	121.622	52.9187	121.622	47.0068	0.992876	0.99712	0.998707		121.622	59.2677	52.9187	47.0068	53.0644	6.13175
121.747	59.2839	121.747	52.9246	121.747	47.0092	0.993148	0.997232	0.998758		121.747	59.2839	52.9246	47.0092	53.0726	6.13871
121.872	59.3001	121.872	52.9306	121.872	47.0116	0.993419	0.997343	0.998808		121.872	59.3001	52.9306	47.0116	53.0808	6.14565
121.997	59.3163	121.997	52.9364	121.997	47.014	0.99369	0.997454	0.998859		121.997	59.3163	52.9364	47.014	53.0889	6.15258
122.122	59.3324	122.122	52.9423	122.122	47.0163	0.99396	0.997565	0.998909		122.122	59.3324	52.9423	47.0163	53.097	6.1595
122.247	59.3485	122.247	52.9481	122.247	47.0187	0.994229	0.997675	0.998959		122.247	59.3485	52.9481	47.0187	53.1051	6.1664
122.372	59.3645	122.372	52.954	122.372	47.021	0.994498	0.997785	0.999008		122.372	59.3645	52.954	47.021	53.1132	6.17329
122.498	59.3805	122.498	52.9598	122.498	47.0233	0.994766	0.997894	0.999058		122.498	59.3805	52.9598	47.0233	53.1212	6.18018
122.623	59.3965	122.623	52.9656	122.623	47.0257	0.995033	0.998003	0.999107		122.623	59.3965	52.9656	47.0257	53.1292	6.18704
122.748	59.4124	122.748	52.9713	122.748	47.028	0.9953	0.998111	0.999156		122.748	59.4124	52.9713	47.028	53.1372	6.1939
122.873	59.4283	122.873	52.9771	122.873	47.0303	0.995566	0.99822	0.999205		122.873	59.4283	52.9771	47.0303	53.1452	6.20074
122.998	59.4442	122.998	52.9828	122.998	47.0325	0.995832	0.998327	0.999253		122.998	59.4442	52.9828	47.0325	53.1532	6.20757
123.123	59.46	123.123	52.9885	123.123	47.0348	0.996097	0.998435	0.999302		123.123	59.46	52.9885	47.0348	53.1611	6.21439
123.248	59.4758	123.248	52.9942	123.248	47.0371	0.996362	0.998542	0.99935		123.248	59.4758	52.9942	47.0371	53.169	6.22119
123.373	59.4915	123.373	52.9998	123.373	47.0393	0.996625	0.998648	0.999398		123.373	59.4915	52.9998	47.0393	53.1769	6.22798
123.499	59.5072	123.499	53.0055	123.499	47.0416	0.996889	0.998755	0.999445		123.499	59.5072	53.0055	47.0416	53.1848	6.23477
123.624	59.5229	123.624	53.0111	123.624	47.0438	0.997151	0.998861	0.999493		123.624	59.5229	53.0111	47.0438	53.1926	6.24153
123.749	59.5386	123.749	53.0167	123.749	47.046	0.997413	0.998966	0.99954		123.749	59.5386	53.0167	47.046	53.2004	6.24829
123.874	59.5541	123.874	53.0222	123.874	47.0482	0.997674	0.999071	0.999587		123.874	59.5541	53.0222	47.0482	53.2082	6.25503
123.999	59.5697	123.999	53.0278	123.999	47.0504	0.997935	0.999176	0.999634		123.999	59.5697	53.0278	47.0504	53.216	6.26176
124.124	59.5853	124.124	53.0333	124.124	47.0526	0.998195	0.99928	0.99968		124.124	59.5853	53.0333	47.0526	53.2237	6.26848
124.249	59.6007	124.249	53.0389	124.249	47.0548	0.998455	0.999384	0.999727		124.249	59.6007	53.0389	47.0548	53.2315	6.27519
124.374	59.6162	124.374	53.0444	124.374	47.057	0.998714	0.999488	0.999773		124.374	59.6162	53.0444	47.057	53.2392	6.28188
124.499	59.6316	124.499	53.0498	124.499	47.0591	0.998972	0.999591	0.999819		124.499	59.6316	53.0498	47.0591	53.2469	6.28856
124.625	59.647	124.625	53.0553	124.625	47.0613	0.99923	0.999694	0.999864		124.625	59.647	53.0553	47.0613	53.2545	6.29523
124.75	59.6624	124.75	53.0607	124.75	47.0634	0.999487	0.999796	0.99991		124.75	59.6624	53.0607	47.0634	53.2622	6.30189
124.875	59.6777	124.875	53.0662	124.875	47.0656	0.999744	0.999898	0.999955		124.875	59.6777	53.0662	47.0656	53.2698	6.30853
125	59.693	125	53.0716	125	47.0677	1	1	1		125	59.693	53.0716	47.0677	53.2774	6.31516

## Sheet: Supplementary Fig.11 JRAB+Rab8
Supplementary Fig.11 JRAB+Rab8
	spectrum1				spectrum1				spectrum2				spectrum2				spectrum3				spectrum3
wavenumber	intensity	intensity		wavenumber	intensity	intensity		wavenumber	intensity	intensity		wavenumber	intensity	intensity		wavenumber	intensity	intensity		wavenumber	intensity	intensity
	inside	outside			inside	outside			inside	outside			inside	outside			inside	outside			inside	outside
1501.74	213	220		2700.86	168	157		1501.74	192	223		2700.86	163	163		1501.74	227	223.75		2700.86	191.75	160.5
1503.64	239	254		2702.49	161	182		1503.64	198	209		2702.49	134	149		1503.64	217.5	228		2702.49	187.25	167
1505.54	216	214		2704.12	161	191		1505.54	195	222		2704.12	153	154		1505.54	237.25	238		2704.12	181.25	174.75
1507.44	259	220		2705.75	184	160		1507.44	198	212		2705.75	169	135		1507.44	231	239.5		2705.75	189.25	167
1509.34	238	223		2707.38	161	201		1509.34	225	182		2707.38	146	131		1509.34	226.75	219		2707.38	183.75	159
1511.24	194	233		2709.01	177	167		1511.24	210	198		2709.01	158	158		1511.24	228.75	238		2709.01	190	182.25
1513.13	236	212		2710.64	161	199		1513.13	205	187		2710.64	169	140		1513.13	226.75	225.5		2710.64	201	173.5
1515.03	219	237		2712.27	155	197		1515.03	230	201		2712.27	133	152		1515.03	228.25	238		2712.27	202.75	176
1516.93	245	245		2713.9	204	188		1516.93	204	200		2713.9	154	167		1516.93	230.5	218.5		2713.9	213.75	166.25
1518.83	243	201		2715.52	162	175		1518.83	198	198		2715.52	155	162		1518.83	235.5	238		2715.52	208	193.5
1520.72	234	228		2717.15	194	203		1520.72	194	167		2717.15	153	139		1520.72	227.75	234.25		2717.15	221.25	183
1522.62	225	228		2718.78	160	199		1522.62	206	200		2718.78	175	135		1522.62	238.25	218.25		2718.78	219.75	187
1524.51	219	218		2720.41	180	201		1524.51	204	206		2720.41	158	143		1524.51	237.5	221.75		2720.41	212.25	174.25
1526.41	257	227		2722.03	197	204		1526.41	175	217		2722.03	181	180		1526.41	235.25	226.5		2722.03	211.5	184.25
1528.3	233	241		2723.66	201	206		1528.3	191	205		2723.66	158	151		1528.3	237	227.25		2723.66	216.25	190.25
1530.2	238	244		2725.28	186	237		1530.2	207	206		2725.28	161	158		1530.2	230.5	239		2725.28	206	187
1532.09	250	205		2726.91	196	223		1532.09	188	189		2726.91	166	166		1532.09	235.25	220.75		2726.91	222.75	185
1533.98	224	235		2728.53	186	231		1533.98	203	202		2728.53	134	165		1533.98	225.25	224.25		2728.53	227	177.25
1535.87	232	254		2730.16	168	201		1535.87	190	214		2730.16	166	152		1535.87	231.25	224		2730.16	219.25	194.25
1537.77	229	223		2731.78	197	199		1537.77	190	191		2731.78	142	158		1537.77	237	226		2731.78	215	181
1539.66	249	258		2733.41	185	194		1539.66	208	204		2733.41	156	150		1539.66	232.5	225.5		2733.41	212.5	181.5
1541.55	248	240		2735.03	200	206		1541.55	230	234		2735.03	175	169		1541.55	236.75	225.5		2735.03	208.5	192.75
1543.44	224	241		2736.66	182	203		1543.44	215	197		2736.66	179	171		1543.44	238.25	243.75		2736.66	220.5	184.75
1545.33	247	253		2738.28	173	201		1545.33	208	200		2738.28	141	157		1545.33	262.75	225		2738.28	207.5	184.5
1547.22	222	251		2739.9	178	191		1547.22	206	219		2739.9	170	157		1547.22	271	251		2739.9	207.5	190
1549.11	277	230		2741.52	184	214		1549.11	213	212		2741.52	156	156		1549.11	269.5	250.75		2741.52	199.25	185.25
1551	271	265		2743.15	165	202		1551	219	232		2743.15	149	164		1551	282.75	264.25		2743.15	206.75	181
1552.89	275	281		2744.77	178	198		1552.89	252	251		2744.77	180	171		1552.89	294	303.5		2744.77	212.5	182.75
1554.78	281	349		2746.39	190	192		1554.78	220	231		2746.39	154	158		1554.78	307.5	283		2746.39	197.5	186.25
1556.66	260	280		2748.01	173	195		1556.66	227	227		2748.01	137	159		1556.66	274.25	264.25		2748.01	205.75	200.75
1558.55	244	257		2749.63	173	214		1558.55	210	223		2749.63	168	180		1558.55	262	250		2749.63	217.5	196.5
1560.44	239	261		2751.25	162	183		1560.44	209	233		2751.25	172	164		1560.44	261.25	244.25		2751.25	196.75	185.25
1562.33	239	238		2752.87	189	180		1562.33	192	201		2752.87	157	169		1562.33	255.75	249		2752.87	195.5	191.5
1564.21	268	263		2754.49	171	207		1564.21	215	219		2754.49	158	160		1564.21	265.75	253.5		2754.49	205.5	180
1566.1	250	267		2756.11	177	178		1566.1	216	229		2756.11	157	161		1566.1	258.75	248.5		2756.11	203.25	196.25
1567.98	260	250		2757.73	190	191		1567.98	219	244		2757.73	160	137		1567.98	250.25	273.75		2757.73	201.5	184.25
1569.87	289	272		2759.35	196	195		1569.87	246	232		2759.35	156	154		1569.87	264	257.75		2759.35	209.25	180
1571.75	257	241		2760.96	192	195		1571.75	239	222		2760.96	171	167		1571.75	267	271.75		2760.96	205.5	179.5
1573.64	270	263		2762.58	192	204		1573.64	221	221		2762.58	165	179		1573.64	271.75	280.5		2762.58	202	191
1575.52	276	302		2764.2	180	215		1575.52	232	209		2764.2	162	146		1575.52	273	278.5		2764.2	213.25	197.5
1577.4	278	285		2765.82	204	202		1577.4	228	240		2765.82	200	177		1577.4	277	272		2765.82	202.25	185.75
1579.28	270	246		2767.43	214	207		1579.28	238	222		2767.43	161	182		1579.28	277.25	278.5		2767.43	196.25	188.25
1581.17	286	255		2769.05	184	192		1581.17	242	214		2769.05	188	154		1581.17	260.5	273.75		2769.05	205.5	196.75
1583.05	268	265		2770.66	176	198		1583.05	236	238		2770.66	174	168		1583.05	275.75	271.25		2770.66	196.5	179
1584.93	272	291		2772.28	198	189		1584.93	218	217		2772.28	195	172		1584.93	270	283		2772.28	200.25	185
1586.81	278	283		2773.9	206	188		1586.81	240	221		2773.9	169	177		1586.81	280	264		2773.9	207.25	190.5
1588.69	266	292		2775.51	180	197		1588.69	227	222		2775.51	178	156		1588.69	281.25	272		2775.51	213.75	187.75
1590.57	275	262		2777.12	177	176		1590.57	228	230		2777.12	198	151		1590.57	274	272.5		2777.12	206.75	188.25
1592.45	302	297		2778.74	171	205		1592.45	234	242		2778.74	186	165		1592.45	268	275.5		2778.74	205	184.75
1594.33	285	277		2780.35	157	215		1594.33	262	242		2780.35	126	158		1594.33	287	294.5		2780.35	202.25	196.75
1596.21	299	298		2781.97	187	207		1596.21	229	233		2781.97	173	162		1596.21	283.25	271.5		2781.97	202.25	204.5
1598.09	276	261		2783.58	178	161		1598.09	246	249		2783.58	162	187		1598.09	276.25	299.25		2783.58	216.75	199
1599.96	281	290		2785.19	201	190		1599.96	246	245		2785.19	168	172		1599.96	298.75	296.75		2785.19	211.25	192
1601.84	300	311		2786.81	201	207		1601.84	233	265		2786.81	177	176		1601.84	317.25	309.75		2786.81	215.25	197
1603.72	316	289		2788.42	187	202		1603.72	251	235		2788.42	158	165		1603.72	324.25	303.75		2788.42	211.75	199.5
1605.59	309	294		2790.03	187	190		1605.59	255	268		2790.03	196	177		1605.59	319	293.75		2790.03	212	191
1607.47	311	322		2791.64	185	213		1607.47	272	273		2791.64	184	192		1607.47	320	316		2791.64	221.75	186.5
1609.35	302	303		2793.25	185	229		1609.35	246	244		2793.25	162	145		1609.35	322	299.75		2793.25	216.75	194
1611.22	341	309		2794.86	187	197		1611.22	265	254		2794.86	158	175		1611.22	331.25	311		2794.86	220.75	197.75
1613.1	345	319		2796.47	191	221		1613.1	271	245		2796.47	155	189		1613.1	315.25	325		2796.47	222.25	195
1614.97	306	343		2798.08	208	240		1614.97	265	242		2798.08	163	181		1614.97	315.75	319.25		2798.08	215.5	185.5
1616.84	345	326		2799.69	214	197		1616.84	266	263		2799.69	176	179		1616.84	332.5	326.25		2799.69	219.75	185.5
1618.72	326	314		2801.3	212	211		1618.72	254	251		2801.3	178	174		1618.72	341.5	316.75		2801.3	236.75	198.5
1620.59	312	345		2802.91	196	215		1620.59	267	234		2802.91	198	162		1620.59	351.75	326.5		2802.91	226.25	193.5
1622.47	325	343		2804.52	214	194		1622.47	283	251		2804.52	172	198		1622.47	341	316.75		2804.52	222.5	206.75
1624.34	330	303		2806.13	203	233		1624.34	268	243		2806.13	174	199		1624.34	327	309		2806.13	232	204.75
1626.21	329	336		2807.73	197	228		1626.21	291	248		2807.73	179	204		1626.21	335.75	328.25		2807.73	226.5	220
1628.08	319	335		2809.34	220	241		1628.08	280	260		2809.34	194	181		1628.08	324.25	337.25		2809.34	236.75	208.75
1629.95	345	297		2810.95	228	237		1629.95	318	252		2810.95	157	192		1629.95	347	328.5		2810.95	235.5	200.75
1631.82	348	367		2812.56	205	221		1631.82	265	268		2812.56	202	173		1631.82	346.5	335		2812.56	249.75	202
1633.69	344	341		2814.16	215	229		1633.69	265	233		2814.16	179	212		1633.69	356	336.5		2814.16	242.75	209.5
1635.56	341	335		2815.77	193	251		1635.56	299	268		2815.77	218	206		1635.56	360.25	347.75		2815.77	255.5	220.75
1637.43	392	379		2817.38	238	247		1637.43	283	270		2817.38	210	189		1637.43	378	365.5		2817.38	266.75	217.75
1639.3	355	358		2818.98	231	246		1639.3	303	282		2818.98	192	215		1639.3	377.75	368.75		2818.98	268.5	220.75
1641.17	393	363		2820.59	214	230		1641.17	301	250		2820.59	222	207		1641.17	377.75	342.75		2820.59	260.25	239.5
1643.04	368	405		2822.19	199	254		1643.04	299	286		2822.19	224	187		1643.04	376.5	372.25		2822.19	293.25	218
1644.9	355	428		2823.79	224	276		1644.9	308	294		2823.79	211	202		1644.9	409	371.25		2823.79	308.5	233.75
1646.77	388	409		2825.4	238	285		1646.77	297	304		2825.4	240	211		1646.77	422.5	385		2825.4	305.75	232.5
1648.64	420	438		2827	238	303		1648.64	305	275		2827	234	187		1648.64	433.75	398.5		2827	327.25	244
1650.5	369	424		2828.61	219	303		1650.5	298	279		2828.61	251	194		1650.5	456.75	394		2828.61	310.75	249
1652.37	373	441		2830.21	232	310		1652.37	291	269		2830.21	269	224		1652.37	475	408.75		2830.21	354	270
1654.23	414	453		2831.81	276	320		1654.23	322	265		2831.81	243	226		1654.23	477.25	413		2831.81	372.5	252
1656.1	385	430		2833.41	248	337		1656.1	289	269		2833.41	240	216		1656.1	472.5	406.25		2833.41	374.75	278.75
1657.96	382	435		2835.02	264	359		1657.96	292	285		2835.02	253	213		1657.96	477.5	398.25		2835.02	392.75	287
1659.83	410	419		2836.62	318	393		1659.83	314	250		2836.62	296	222		1659.83	455.5	394.75		2836.62	421.75	294
1661.69	400	431		2838.22	286	403		1661.69	316	282		2838.22	334	242		1661.69	446.75	394.75		2838.22	482.25	317.75
1663.55	396	408		2839.82	335	475		1663.55	329	304		2839.82	346	261		1663.55	427.5	392.25		2839.82	534	339.25
1665.42	399	383		2841.42	346	539		1665.42	338	296		2841.42	394	268		1665.42	444	372.5		2841.42	614.5	364.25
1667.28	352	372		2843.02	412	602		1667.28	292	305		2843.02	408	319		1667.28	404.75	366.25		2843.02	670.25	383.75
1669.14	357	355		2844.62	441	712		1669.14	272	262		2844.62	406	334		1669.14	388.5	351.75		2844.62	772.25	424
1671	363	335		2846.22	441	716		1671	257	262		2846.22	434	328		1671	370	357.25		2846.22	827.5	445.25
1672.86	338	339		2847.82	480	764		1672.86	259	265		2847.82	463	350		1672.86	344	349.25		2847.82	877.25	459
1674.72	330	364		2849.42	476	772		1674.72	254	278		2849.42	472	336		1674.72	343.25	342.5		2849.42	884.75	487.75
1676.58	330	337		2851.02	460	770		1676.58	241	242		2851.02	439	313		1676.58	343.5	314.75		2851.02	888.5	475.75
1678.44	364	286		2852.61	476	775		1678.44	238	240		2852.61	489	319		1678.44	321.5	327.75		2852.61	878	525.75
1680.3	336	316		2854.21	469	758		1680.3	243	266		2854.21	450	349		1680.3	315.75	303		2854.21	851.25	496.25
1682.16	345	304		2855.81	478	733		1682.16	244	244		2855.81	404	330		1682.16	292.75	291.5		2855.81	827.75	488.75
1684.02	303	280		2857.41	499	758		1684.02	226	253		2857.41	442	338		1684.02	286.75	290.25		2857.41	812.75	504.5
1685.88	309	270		2859.01	487	699		1685.88	208	249		2859.01	424	346		1685.88	276.75	282.25		2859.01	823.25	502.25
1687.74	285	260		2860.6	497	728		1687.74	229	206		2860.6	424	354		1687.74	276	274.5		2860.6	839.5	511.75
1689.59	245	294		2862.2	519	750		1689.59	230	210		2862.2	444	373		1689.59	274	262.5		2862.2	834.75	533.25
1691.45	269	266		2863.79	550	795		1691.45	228	195		2863.79	440	392		1691.45	256.25	257.75		2863.79	854.25	531.5
1693.31	255	230		2865.39	543	733		1693.31	204	175		2865.39	445	353		1693.31	246	241		2865.39	875	585.75
1695.16	251	242		2866.98	541	814		1695.16	225	206		2866.98	476	354		1695.16	257	251.5		2866.98	931	604
1697.02	244	262		2868.58	637	794		1697.02	202	186		2868.58	486	367		1697.02	235.75	248		2868.58	934.25	597.75
1698.87	245	246		2870.17	654	819		1698.87	207	187		2870.17	513	358		1698.87	226.25	244.75		2870.17	926	619.75
1700.73	239	222		2871.77	641	849		1700.73	202	182		2871.77	494	382		1700.73	224.25	243		2871.77	966	638.5
1702.58	222	229		2873.36	616	873		1702.58	192	192		2873.36	500	424		1702.58	214	216.75		2873.36	995	658.75
1704.44	254	219		2874.95	620	865		1704.44	204	169		2874.95	506	398		1704.44	224.75	209.25		2874.95	989.75	661
1706.29	227	224		2876.55	665	905		1706.29	190	165		2876.55	522	402		1706.29	224.5	213		2876.55	1000.5	657
1708.14	230	258		2878.14	689	874		1708.14	195	191		2878.14	507	433		1708.14	211.5	201		2878.14	992	668.25
1710	202	230		2879.73	684	932		1710	175	210		2879.73	564	441		1710	216.5	207.25		2879.73	1046.25	667.25
1711.85	196	222		2881.32	677	943		1711.85	175	176		2881.32	558	432		1711.85	216.75	201		2881.32	1053.25	669.5
1713.7	213	205		2882.92	614	902		1713.7	209	172		2882.92	519	421		1713.7	192	207.5		2882.92	1046.25	657
1715.55	191	181		2884.51	689	969		1715.55	172	177		2884.51	546	444		1715.55	208.75	199.5		2884.51	1030.75	702
1717.4	172	202		2886.1	690	941		1717.4	180	204		2886.1	525	473		1717.4	205.75	195		2886.1	1055	694.75
1719.25	196	177		2887.69	706	904		1719.25	205	174		2887.69	518	428		1719.25	192.5	200.75		2887.69	1068.5	700.75
1721.1	190	229		2889.28	685	909		1721.1	170	169		2889.28	516	434		1721.1	207	205.75		2889.28	1076	694.5
1722.95	182	175		2890.87	677	919		1722.95	152	165		2890.87	527	417		1722.95	196.5	204.5		2890.87	1044	680
1724.8	192	185		2892.46	683	933		1724.8	190	141		2892.46	541	413		1724.8	210.25	199.5		2892.46	1072.25	700.25
1726.65	192	190		2894.05	667	895		1726.65	184	182		2894.05	517	429		1726.65	198	195		2894.05	1047.75	701.5
1728.5	203	198		2895.64	707	927		1728.5	177	158		2895.64	504	458		1728.5	196.5	182.75		2895.64	1082	716.75
1730.34	209	204		2897.23	707	907		1730.34	148	140		2897.23	528	433		1730.34	192.75	186		2897.23	1052.75	706
1732.19	192	190		2898.81	694	950		1732.19	175	164		2898.81	552	418		1732.19	195.5	184.5		2898.81	1085.75	732
1734.04	172	198		2900.4	718	962		1734.04	170	180		2900.4	551	431		1734.04	187	179.5		2900.4	1049.75	731.25
1735.89	173	166		2901.99	709	966		1735.89	160	160		2901.99	520	452		1735.89	195.75	193.5		2901.99	1068.75	724.5
1737.73	188	154		2903.58	715	958		1737.73	157	159		2903.58	520	451		1737.73	185.75	178.75		2903.58	1087.25	737.75
1739.58	156	184		2905.16	761	934		1739.58	164	172		2905.16	507	465		1739.58	189.75	178.75		2905.16	1080.25	751
1741.42	165	183		2906.75	778	928		1741.42	150	167		2906.75	543	452		1741.42	191.5	176.25		2906.75	1092.5	775
1743.27	177	188		2908.34	767	1009		1743.27	143	173		2908.34	519	442		1743.27	186.75	178.5		2908.34	1087.25	771
1745.11	158	179		2909.92	757	1007		1745.11	152	150		2909.92	539	468		1745.11	176.25	179.25		2909.92	1094.25	781
1746.96	164	170		2911.51	797	1019		1746.96	164	144		2911.51	539	495		1746.96	177.5	183.25		2911.51	1102	837.25
1748.8	165	189		2913.09	826	1011		1748.8	150	160		2913.09	590	461		1748.8	177.5	173.75		2913.09	1140.5	823.25
1750.64	155	159		2914.68	871	1072		1750.64	162	155		2914.68	572	460		1750.64	178.25	174.5		2914.68	1149.5	829.75
1752.49	189	173		2916.26	870	1009		1752.49	122	164		2916.26	552	514		1752.49	172.25	173.25		2916.26	1166.75	868
1754.33	171	171		2917.85	800	1034		1754.33	165	154		2917.85	590	496		1754.33	179.25	166.5		2917.85	1196	861
1756.17	162	164		2919.43	912	1052		1756.17	152	163		2919.43	598	507		1756.17	170.5	167.25		2919.43	1193.75	902.75
1758.01	160	166		2921.01	909	1052		1758.01	140	185		2921.01	584	513		1758.01	161.25	152.25		2921.01	1211	907
1759.85	177	166		2922.6	889	1094		1759.85	140	141		2922.6	588	537		1759.85	174.75	155.25		2922.6	1208	931.5
1761.7	169	176		2924.18	949	1140		1761.7	151	169		2924.18	590	551		1761.7	169.25	170.25		2924.18	1219.75	944.25
1763.53	172	163		2925.76	945	1116		1763.53	158	154		2925.76	649	567		1763.53	165.5	158.75		2925.76	1285.5	948
1765.37	154	162		2927.34	1013	1145		1765.37	148	156		2927.34	625	598		1765.37	164.25	153.25		2927.34	1315	944.5
1767.21	164	158		2928.93	969	1160		1767.21	160	149		2928.93	660	519		1767.21	163.75	158.75		2928.93	1305.75	1024
1769.05	165	175		2930.51	1032	1191		1769.05	154	173		2930.51	686	599		1769.05	164.5	157.25		2930.51	1311.5	1005.75
1770.89	151	174		2932.09	1030	1141		1770.89	161	159		2932.09	625	554		1770.89	170.5	154.5		2932.09	1355.5	1045.75
1772.73	173	146		2933.67	989	1117		1772.73	174	137		2933.67	627	577		1772.73	152	157.25		2933.67	1339	1027.75
1774.57	170	180		2935.25	985	1085		1774.57	149	131		2935.25	658	621		1774.57	161.75	153.75		2935.25	1323.5	1011.25
1776.41	134	165		2936.83	1034	1174		1776.41	131	152		2936.83	626	524		1776.41	165.25	150.75		2936.83	1301	1042
1778.24	159	159		2938.41	1038	1122		1778.24	158	127		2938.41	659	586		1778.24	162.5	153		2938.41	1279.25	1022.5
1780.08	175	123		2939.99	990	1082		1780.08	155	144		2939.99	638	615		1780.08	161	166		2939.99	1269.25	1027.75
1781.92	158	155		2941.57	1014	1126		1781.92	138	143		2941.57	615	590		1781.92	164.25	154.5		2941.57	1244.75	968
1783.75	168	146		2943.15	975	1050		1783.75	161	114		2943.15	625	556		1783.75	159.25	154		2943.15	1177	963
1785.59	142	150		2944.72	1063	970		1785.59	156	153		2944.72	600	509		1785.59	159.25	155.5		2944.72	1127.5	949
1787.42	168	149		2946.3	942	992		1787.42	129	142		2946.3	603	513		1787.42	164.25	161.25		2946.3	1084.5	933.25
1789.26	145	147		2947.88	911	955		1789.26	163	140		2947.88	593	514		1789.26	153.5	154.5		2947.88	1054.25	917.5
1791.09	146	149		2949.46	939	888		1791.09	139	144		2949.46	608	517		1791.09	155.5	146		2949.46	1068.75	874.75
1792.92	153	162		2951.03	849	915		1792.92	162	157		2951.03	587	552		1792.92	155.25	144.5		2951.03	1040.5	842.25
1794.76	127	158		2952.61	852	946		1794.76	157	140		2952.61	536	521		1794.76	164	151.25		2952.61	1018.25	853
1796.59	154	143		2954.19	825	854		1796.59	142	158		2954.19	591	518		1796.59	148.25	152.75		2954.19	1002.25	831.75
1798.42	154	149		2955.76	788	930		1798.42	152	140		2955.76	609	529		1798.42	160.5	155.75		2955.76	983.75	839
				2957.34	838	871						2957.34	564	511						2957.34	973.5	832.75
				2958.91	869	908						2958.91	554	503						2958.91	995.75	833.75
				2960.49	792	946						2960.49	577	510						2960.49	962	842
				2962.06	814	849						2962.06	592	543						2962.06	974.75	810
				2963.64	806	925						2963.64	568	514						2963.64	961.25	829.5
				2965.21	849	883						2965.21	591	518						2965.21	961.5	814
				2966.79	855	862						2966.79	576	504						2966.79	955.5	799.75
				2968.36	851	878						2968.36	569	520						2968.36	931	826.75
				2969.93	881	841						2969.93	554	534						2969.93	954.25	794.5
				2971.5	831	835						2971.5	542	512						2971.5	934.5	800.25
				2973.08	823	853						2973.08	522	501						2973.08	914.25	779.75
				2974.65	801	797						2974.65	546	487						2974.65	899.5	790
				2976.22	824	749						2976.22	515	478						2976.22	845.75	779.75
				2977.79	830	827						2977.79	543	516						2977.79	877.25	791.75
				2979.36	773	812						2979.36	529	485						2979.36	882	769.5
				2980.93	759	801						2980.93	533	492						2980.93	860	797
				2982.5	792	755						2982.5	530	541						2982.5	861.75	785.75
				2984.07	788	797						2984.07	544	504						2984.07	851.5	742.75
				2985.64	730	751						2985.64	538	496						2985.64	817.25	753.5
				2987.21	766	741						2987.21	536	485						2987.21	827	763
				2988.78	739	769						2988.78	494	537						2988.78	786	767
				2990.35	748	754						2990.35	523	500						2990.35	780.25	732.75
				2991.92	762	797						2991.92	495	508						2991.92	783	719.5
				2993.49	749	736						2993.49	498	484						2993.49	770	738.25
				2995.05	722	723						2995.05	553	483						2995.05	761.5	682.5
				2996.62	713	777						2996.62	511	470						2996.62	786	712.5
				2998.19	684	751						2998.19	542	495						2998.19	759	711.25
				2999.75	695	712						2999.75	524	492						2999.75	761.5	708.25
				3001.32	695	742						3001.32	555	524						3001.32	760.5	696.5
				3002.89	727	754						3002.89	531	494						3002.89	753	704.75
				3004.45	708	777						3004.45	521	517						3004.45	739.25	734.25
				3006.02	714	726						3006.02	511	480						3006.02	775	718
				3007.58	703	745						3007.58	578	490						3007.58	792.25	732.25
				3009.15	697	772						3009.15	577	506						3009.15	786.25	705.5
				3010.71	718	742						3010.71	551	518						3010.71	802.25	727.5
				3012.27	688	794						3012.27	573	561						3012.27	804.5	703.75
				3013.84	708	781						3013.84	576	489						3013.84	792.25	711.75
				3015.4	736	790						3015.4	571	553						3015.4	776.25	711.5
				3016.96	722	761						3016.96	573	502						3016.96	793.25	722
				3018.53	760	745						3018.53	554	542						3018.53	786.25	743.75
				3020.09	695	786						3020.09	570	564						3020.09	752	733.25
				3021.65	711	816						3021.65	580	528						3021.65	779.25	712.5
				3023.21	769	723						3023.21	560	534						3023.21	781.75	739.75
				3024.77	706	719						3024.77	608	537						3024.77	772	736.5
				3026.33	728	781						3026.33	624	507						3026.33	774.75	732.25
				3027.89	737	789						3027.89	621	570						3027.89	786.5	739.5
				3029.45	728	776						3029.45	571	547						3029.45	786	766.25
				3031.01	739	804						3031.01	625	544						3031.01	786.5	765
				3032.57	832	806						3032.57	637	622						3032.57	803.5	795.25
				3034.13	813	809						3034.13	669	614						3034.13	808.75	776.5
				3035.69	802	798						3035.69	719	604						3035.69	817	806.5
				3037.25	795	921						3037.25	682	618						3037.25	846.5	811.75
				3038.81	801	866						3038.81	701	644						3038.81	836	821
				3040.37	809	884						3040.37	660	627						3040.37	868.75	827.75
				3041.92	849	890						3041.92	696	611						3041.92	898.75	845.25
				3043.48	791	895						3043.48	728	653						3043.48	898.25	845
				3045.04	826	907						3045.04	707	654						3045.04	899.75	874
				3046.6	846	881						3046.6	682	622						3046.6	913.25	888.75
				3048.15	889	899						3048.15	739	677						3048.15	910.5	888.25
				3049.71	946	897						3049.71	774	704						3049.71	936	908

## Sheet: Supplementary Fig.11 JRAB
Supplementary Fig.11 JRAB
	spectrum1				spectrum1				spectrum2				spectrum2				spectrum3				spectrum3				spectrum4				spectrum4
wavenumber	intensity	intensity		wavenumber	intensity	intensity		wavenumber	intensity	intensity		wavenumber	intensity	intensity		wavenumber	intensity	intensity		wavenumber	intensity	intensity		wavenumber	intensity	intensity		wavenumber	intensity	intensity
	inside	outside			inside	outside			inside	outside			inside	outside			inside	outside			inside	outside			inside	outside			inside	outside
1501.74	308.75	264.25		2700.86	234.5	231.75		1501.74	3767	3602		2700.86	2627	2538		1501.74	1753	1637		2700.86	1356	1216		1501.74	312.5	304.75		2700.86	293.75	293.5
1503.64	282	278.5		2702.49	238	219.75		1503.64	3692	3561		2702.49	2614	2489		1503.64	1727	1553		2702.49	1283	1201		1503.64	310	309		2702.49	287.25	306.25
1505.54	300.75	276.25		2704.12	244	244		1505.54	3737	3531		2704.12	2634	2425		1505.54	1673	1678		2704.12	1252	1216		1505.54	297.75	319.5		2704.12	281.75	303.5
1507.44	309.5	289		2705.75	241.75	226.5		1507.44	3518	3434		2705.75	2697	2463		1507.44	1631	1637		2705.75	1296	1317		1507.44	314	304		2705.75	286.25	301.25
1509.34	297.25	265.25		2707.38	235	238.75		1509.34	3614	3497		2707.38	2754	2625		1509.34	1662	1617		2707.38	1295	1279		1509.34	308.75	308		2707.38	292.25	300.75
1511.24	271.75	273		2709.01	250.75	229.75		1511.24	3539	3586		2709.01	2754	2553		1511.24	1722	1605		2709.01	1242	1276		1511.24	336	312.25		2709.01	296	290
1513.13	305.75	269.25		2710.64	234.75	215.5		1513.13	3499	3515		2710.64	2810	2603		1513.13	1694	1595		2710.64	1286	1260		1513.13	327.75	304.5		2710.64	299.75	309.5
1515.03	295	276.75		2712.27	235	215.25		1515.03	3516	3494		2712.27	2815	2573		1515.03	1649	1591		2712.27	1414	1225		1515.03	327.5	311		2712.27	300.25	293.75
1516.93	283.5	267		2713.9	244.5	224.75		1516.93	3674	3604		2713.9	2825	2663		1516.93	1641	1551		2713.9	1316	1319		1516.93	312.25	298		2713.9	288.5	306.25
1518.83	292.5	277		2715.52	246.25	226.25		1518.83	3590	3549		2715.52	2968	2702		1518.83	1618	1568		2715.52	1258	1276		1518.83	303	307.5		2715.52	284.75	313.25
1520.72	296.5	271.75		2717.15	242.25	237		1520.72	3647	3457		2717.15	2948	2765		1520.72	1619	1519		2717.15	1352	1329		1520.72	307.5	304.25		2717.15	297.75	321.75
1522.62	296.75	259.75		2718.78	261.25	240		1522.62	3627	3441		2718.78	3000	2773		1522.62	1693	1525		2718.78	1307	1349		1522.62	309	298.25		2718.78	299	337
1524.51	284.5	268		2720.41	246	241.75		1524.51	3617	3448		2720.41	3021	2878		1524.51	1616	1510		2720.41	1406	1347		1524.51	318.75	307.25		2720.41	295.25	319
1526.41	310.25	263.25		2722.03	255	235.5		1526.41	3567	3422		2722.03	3009	2864		1526.41	1578	1521		2722.03	1444	1364		1526.41	308.25	318.75		2722.03	295	320.75
1528.3	282.25	265.25		2723.66	243.75	231.75		1528.3	3520	3458		2723.66	3014	2762		1528.3	1652	1476		2723.66	1337	1306		1528.3	311	312.25		2723.66	306.75	314.75
1530.2	289.75	275.5		2725.28	238	236.25		1530.2	3631	3528		2725.28	3128	2889		1530.2	1578	1482		2725.28	1404	1339		1530.2	310.75	300.75		2725.28	304.25	310.75
1532.09	280	264.75		2726.91	248	213.5		1532.09	3643	3439		2726.91	3131	2939		1532.09	1603	1525		2726.91	1379	1306		1532.09	317.25	305		2726.91	322.75	322.75
1533.98	286.25	274.25		2728.53	234	225.75		1533.98	3642	3441		2728.53	3063	2918		1533.98	1581	1545		2728.53	1388	1318		1533.98	313.75	320.75		2728.53	299	309.5
1535.87	278.75	284.25		2730.16	244.5	230		1535.87	3613	3531		2730.16	3097	2926		1535.87	1547	1504		2730.16	1351	1322		1535.87	322.5	303.25		2730.16	298.5	305.75
1537.77	289.75	270.25		2731.78	240.25	233.75		1537.77	3667	3574		2731.78	3069	2872		1537.77	1577	1449		2731.78	1367	1279		1537.77	322.75	315.5		2731.78	301.25	321.25
1539.66	289.75	274.25		2733.41	233.25	227.5		1539.66	3805	3599		2733.41	3211	2887		1539.66	1621	1492		2733.41	1416	1370		1539.66	325.25	306		2733.41	312	309.5
1541.55	278.5	265		2735.03	242.75	241.75		1541.55	3722	3565		2735.03	3053	2833		1541.55	1569	1399		2735.03	1301	1404		1541.55	318.75	285.5		2735.03	317	297.75
1543.44	291.75	270.5		2736.66	232.5	241.75		1543.44	3713	3610		2736.66	3037	2732		1543.44	1568	1384		2736.66	1331	1351		1543.44	314.5	326.75		2736.66	303.25	319.25
1545.33	308.5	271.5		2738.28	232.25	229		1545.33	3686	3647		2738.28	3007	2838		1545.33	1532	1496		2738.28	1360	1371		1545.33	313.75	327.5		2738.28	290.5	320.5
1547.22	295.25	287.5		2739.9	235	241		1547.22	3924	3745		2739.9	2915	2819		1547.22	1596	1479		2739.9	1359	1342		1547.22	341.25	298.5		2739.9	305.5	314.5
1549.11	287.5	274.25		2741.52	242.25	230.5		1549.11	4047	3845		2741.52	2922	2776		1549.11	1710	1613		2741.52	1415	1293		1549.11	338.75	327		2741.52	300	313.25
1551	312.5	289.75		2743.15	238.25	228.25		1551	4405	4098		2743.15	3022	2824		1551	1827	1700		2743.15	1341	1341		1551	363	328.75		2743.15	307.75	315.25
1552.89	330	316.75		2744.77	247	231.5		1552.89	5020	4640		2744.77	2932	2780		1552.89	2015	1967		2744.77	1297	1320		1552.89	370	364.5		2744.77	324.5	313
1554.78	362.75	344.75		2746.39	237.5	218.5		1554.78	5209	4986		2746.39	3002	2805		1554.78	2388	2309		2746.39	1372	1323		1554.78	364	356.75		2746.39	310.5	312.25
1556.66	344.5	322.75		2748.01	240.25	230		1556.66	4801	4545		2748.01	2971	2835		1556.66	2386	2339		2748.01	1367	1323		1556.66	368.5	345		2748.01	300	310.25
1558.55	329.5	295		2749.63	246	240.5		1558.55	4432	4207		2749.63	2950	2718		1558.55	2168	2022		2749.63	1414	1224		1558.55	316.25	323.75		2749.63	307	304.75
1560.44	306.25	282.75		2751.25	245.25	230.5		1560.44	4062	3867		2751.25	2923	2808		1560.44	1806	1626		2751.25	1400	1319		1560.44	339.5	330.5		2751.25	311.5	319
1562.33	289.75	267		2752.87	252	237.75		1562.33	3926	3833		2752.87	2964	2760		1562.33	1749	1550		2752.87	1312	1317		1562.33	314.25	320.25		2752.87	310.5	323.75
1564.21	308.75	273		2754.49	230	233.5		1564.21	4099	3876		2754.49	3031	2792		1564.21	1663	1575		2754.49	1376	1286		1564.21	325.5	337.75		2754.49	296.5	299.75
1566.1	299.25	284		2756.11	238.5	236		1566.1	4180	3921		2756.11	2974	2715		1566.1	1669	1530		2756.11	1415	1379		1566.1	323	345.75		2756.11	308.5	327.25
1567.98	292.5	283.25		2757.73	258.25	218		1567.98	4275	4099		2757.73	2962	2764		1567.98	1649	1565		2757.73	1390	1322		1567.98	350.5	339		2757.73	302	328
1569.87	306.25	280		2759.35	242.75	234.25		1569.87	4161	4095		2759.35	2863	2802		1569.87	1709	1602		2759.35	1379	1369		1569.87	334	361		2759.35	305.25	291.5
1571.75	306	285		2760.96	239.5	242.25		1571.75	4467	4163		2760.96	2899	2755		1571.75	1712	1664		2760.96	1383	1342		1571.75	351.25	343		2760.96	306.5	291.25
1573.64	304.75	267		2762.58	250	244.25		1573.64	4348	4122		2762.58	2990	2761		1573.64	1764	1729		2762.58	1457	1312		1573.64	346.5	347		2762.58	310	311
1575.52	311.25	272.5		2764.2	245.25	236.75		1575.52	4358	4221		2764.2	3029	2743		1575.52	1790	1669		2764.2	1458	1344		1575.52	340	345.75		2764.2	316.5	316.75
1577.4	310	278		2765.82	241.25	235.5		1577.4	4365	4217		2765.82	2991	2826		1577.4	1717	1598		2765.82	1354	1383		1577.4	356.5	349.25		2765.82	313.25	305.25
1579.28	309.5	309.5		2767.43	256	241.25		1579.28	4493	4227		2767.43	3003	2876		1579.28	1717	1604		2767.43	1364	1375		1579.28	356	352.25		2767.43	306.5	317.25
1581.17	308	281.25		2769.05	242	229		1581.17	4518	4313		2769.05	2935	2871		1581.17	1783	1662		2769.05	1344	1407		1581.17	337.5	354.25		2769.05	311.75	308.75
1583.05	318	277.25		2770.66	246	243.25		1583.05	4571	4255		2770.66	2980	2976		1583.05	1775	1754		2770.66	1363	1327		1583.05	351.5	355.75		2770.66	310.5	326.25
1584.93	312.75	284		2772.28	255	237.25		1584.93	4597	4317		2772.28	2992	2850		1584.93	1813	1692		2772.28	1438	1358		1584.93	354	339		2772.28	310.5	316.5
1586.81	311.25	296		2773.9	243.75	250		1586.81	4517	4312		2773.9	3068	2859		1586.81	1779	1637		2773.9	1412	1354		1586.81	366.25	334.5		2773.9	308.5	337.75
1588.69	318.5	290.75		2775.51	270	250.5		1588.69	4654	4271		2775.51	2999	2938		1588.69	1785	1614		2775.51	1485	1367		1588.69	350.25	343		2775.51	297.25	297
1590.57	330.75	293.25		2777.12	258.5	250		1590.57	4697	4529		2777.12	3090	2931		1590.57	1782	1613		2777.12	1354	1323		1590.57	353.75	346.25		2777.12	303.75	316.25
1592.45	314.25	288.5		2778.74	253.75	228		1592.45	4833	4581		2778.74	2990	2938		1592.45	1805	1726		2778.74	1333	1327		1592.45	357.25	355.25		2778.74	312	311.75
1594.33	312.5	296.5		2780.35	252.25	252.5		1594.33	4791	4548		2780.35	3032	2885		1594.33	1858	1711		2780.35	1407	1337		1594.33	345.25	361.5		2780.35	310.5	297.25
1596.21	330.5	297		2781.97	252.25	250.75		1596.21	4792	4615		2781.97	3111	2886		1596.21	1825	1708		2781.97	1453	1377		1596.21	367.75	352.5		2781.97	300	314.5
1598.09	329.75	310.5		2783.58	247.25	227		1598.09	5049	4665		2783.58	3094	2964		1598.09	1895	1711		2783.58	1388	1353		1598.09	365	364.75		2783.58	310.5	325.5
1599.96	323	305.5		2785.19	265.5	238.75		1599.96	5064	4679		2785.19	3195	2974		1599.96	1893	1775		2785.19	1413	1322		1599.96	359.5	372.75		2785.19	307.25	318.25
1601.84	337.5	320.25		2786.81	253.5	257.75		1601.84	5097	4857		2786.81	3127	2993		1601.84	1915	1699		2786.81	1419	1337		1601.84	370	375.25		2786.81	308	322
1603.72	335	313.5		2788.42	252.25	258.5		1603.72	5313	5082		2788.42	3147	2949		1603.72	2068	1820		2788.42	1442	1371		1603.72	375	400.5		2788.42	302.75	313.75
1605.59	342.5	320		2790.03	259.25	243		1605.59	5424	5109		2790.03	3163	3065		1605.59	2001	1838		2790.03	1471	1424		1605.59	383	393.75		2790.03	320.5	325.5
1607.47	340.25	321.25		2791.64	255	243		1607.47	5470	5139		2791.64	3129	3064		1607.47	1945	1901		2791.64	1471	1362		1607.47	373.75	376.75		2791.64	315	328
1609.35	347.25	321.75		2793.25	261	229		1609.35	5278	5133		2793.25	3302	3151		1609.35	1992	1881		2793.25	1453	1423		1609.35	391.5	387.75		2793.25	317.75	325.25
1611.22	353.25	325.25		2794.86	278.5	246		1611.22	5450	5114		2794.86	3298	3237		1611.22	2035	1945		2794.86	1499	1402		1611.22	398.25	396		2794.86	329.75	324.75
1613.1	347.5	312.5		2796.47	272.75	253.25		1613.1	5688	5192		2796.47	3331	3050		1613.1	2099	1946		2796.47	1455	1391		1613.1	394.25	388		2796.47	340.25	332.25
1614.97	353	343.5		2798.08	259	262.75		1614.97	5637	5262		2798.08	3340	3077		1614.97	2081	1928		2798.08	1503	1379		1614.97	403.75	393.75		2798.08	332.5	332.5
1616.84	350.5	338.75		2799.69	254.25	249.5		1616.84	5713	5161		2799.69	3382	3173		1616.84	2147	1863		2799.69	1466	1408		1616.84	406.75	388.25		2799.69	331.75	345.25
1618.72	368.75	314.25		2801.3	247.25	251.25		1618.72	5791	5468		2801.3	3474	3258		1618.72	2179	1893		2801.3	1513	1426		1618.72	385.5	399.75		2801.3	320.5	348.5
1620.59	361.25	343		2802.91	257.5	245.25		1620.59	5738	5407		2802.91	3422	3129		1620.59	2172	1903		2802.91	1536	1407		1620.59	406.75	410.75		2802.91	319.25	353.75
1622.47	361.5	327		2804.52	268.75	248.75		1622.47	5825	5453		2804.52	3394	3266		1622.47	2071	1946		2804.52	1532	1425		1622.47	400.75	400.5		2804.52	333.5	332.25
1624.34	360.5	328.5		2806.13	265.25	264.25		1624.34	5918	5520		2806.13	3545	3416		1624.34	2122	1993		2806.13	1570	1512		1624.34	413.5	408		2806.13	327.25	336
1626.21	372.5	338		2807.73	267.5	240.75		1626.21	5950	5621		2807.73	3631	3401		1626.21	2202	2017		2807.73	1574	1501		1626.21	411.5	410		2807.73	324.25	343
1628.08	366.75	341.25		2809.34	298.5	265.75		1628.08	5934	5670		2809.34	3655	3446		1628.08	2227	1992		2809.34	1520	1475		1628.08	406.5	422.5		2809.34	342	348.5
1629.95	359.75	331.75		2810.95	280.75	253.75		1629.95	5987	5675		2810.95	3587	3414		1629.95	2186	1888		2810.95	1593	1475		1629.95	398.5	431.75		2810.95	328.25	343.75
1631.82	342.75	337.25		2812.56	263.75	268.5		1631.82	6180	5747		2812.56	3667	3493		1631.82	2197	1968		2812.56	1602	1525		1631.82	412.5	428.75		2812.56	340	349.5
1633.69	383.5	342.5		2814.16	289.5	259.5		1633.69	6317	5714		2814.16	3810	3482		1633.69	2221	2007		2814.16	1614	1547		1633.69	401	434		2814.16	352.25	365.25
1635.56	383	348.5		2815.77	280.75	258		1635.56	6434	5800		2815.77	3835	3589		1635.56	2229	2066		2815.77	1602	1569		1635.56	410.25	428.5		2815.77	332.25	364.75
1637.43	381.75	344.25		2817.38	268	283.5		1637.43	6453	5871		2817.38	3997	3750		1637.43	2243	2077		2817.38	1562	1511		1637.43	415	429.5		2817.38	351.5	366.5
1639.3	369.5	335.25		2818.98	274.5	266.25		1639.3	6308	5940		2818.98	4017	3661		1639.3	2219	2071		2818.98	1672	1567		1639.3	446.5	438.75		2818.98	346.25	378.75
1641.17	377	337		2820.59	285	274		1641.17	6545	6106		2820.59	3998	3755		1641.17	2362	2075		2820.59	1697	1648		1641.17	431.25	432.5		2820.59	361	362
1643.04	389.5	340.75		2822.19	294.5	269.25		1643.04	6569	6139		2822.19	4151	3909		1643.04	2329	2089		2822.19	1732	1600		1643.04	431.25	442		2822.19	361.25	359.5
1644.9	375.25	353		2823.79	302.25	287.25		1644.9	6755	6292		2823.79	4272	4029		1644.9	2342	2003		2823.79	1712	1614		1644.9	444.5	467.75		2823.79	363	383
1646.77	392.5	339.5		2825.4	271.5	278.75		1646.77	6773	6420		2825.4	4572	4131		1646.77	2396	2084		2825.4	1839	1716		1646.77	414.25	459.75		2825.4	364.75	387.5
1648.64	374.75	329		2827	290.75	282.5		1648.64	7069	6322		2827	4680	4260		1648.64	2435	2133		2827	1884	1743		1648.64	435	472.5		2827	400	384.25
1650.5	396.75	330.5		2828.61	287	292.25		1650.5	7205	6607		2828.61	4803	4327		1650.5	2435	2131		2828.61	1928	1793		1650.5	452.5	475		2828.61	404.75	365.5
1652.37	388.75	346		2830.21	315.75	287.5		1652.37	7373	6636		2830.21	4988	4564		1652.37	2387	2286		2830.21	1777	1797		1652.37	477.5	504		2830.21	411.25	395.25
1654.23	382.5	332.25		2831.81	306.75	296.5		1654.23	7517	6551		2831.81	5156	4715		1654.23	2517	2191		2831.81	1962	1875		1654.23	464.75	494		2831.81	431.75	404.75
1656.1	408.25	344.25		2833.41	310.25	290.25		1656.1	7577	6771		2833.41	5365	4831		1656.1	2460	2178		2833.41	2066	1871		1656.1	456.75	491.25		2833.41	432.75	408.5
1657.96	383.75	316.5		2835.02	315.75	289.75		1657.96	7406	6544		2835.02	5574	5114		1657.96	2509	2265		2835.02	2082	1991		1657.96	446.75	500.75		2835.02	455	433.75
1659.83	384	332.5		2836.62	328.75	290		1659.83	7283	6411		2836.62	5882	5386		1659.83	2467	2238		2836.62	2135	2026		1659.83	461	501		2836.62	469.75	436.25
1661.69	388	325.75		2838.22	349	309.25		1661.69	7065	6322		2838.22	6477	5824		1661.69	2395	2132		2838.22	2316	2191		1661.69	451.25	483		2838.22	503.75	458.5
1663.55	386.25	328		2839.82	345.5	324.75		1663.55	6956	6226		2839.82	7142	6447		1663.55	2356	2052		2839.82	2402	2250		1663.55	436	464.75		2839.82	515.5	485.5
1665.42	383	336.25		2841.42	363.5	331.75		1665.42	6771	6096		2841.42	8046	7237		1665.42	2323	2107		2841.42	2575	2431		1665.42	428.25	460.75		2841.42	566.25	529
1667.28	357.75	317.25		2843.02	379.25	330.75		1667.28	6736	5961		2843.02	8822	7897		1667.28	2414	2030		2843.02	2811	2624		1667.28	412.75	453.75		2843.02	614.5	541
1669.14	379	299.75		2844.62	406.75	350.25		1669.14	6559	5870		2844.62	9999	8844		1669.14	2298	2108		2844.62	3108	2838		1669.14	399.5	455		2844.62	647.25	589.5
1671	373	313.75		2846.22	419.25	360.25		1671	6245	5638		2846.22	11063	9644		1671	2283	2130		2846.22	3343	3022		1671	426.25	437		2846.22	686.25	601.25
1672.86	360.5	311.75		2847.82	439.25	373.25		1672.86	6029	5548		2847.82	11976	10269		1672.86	2166	1997		2847.82	3594	3246		1672.86	398.25	414.75		2847.82	732.5	626.75
1674.72	346.75	297		2849.42	449.25	355.5		1674.72	5834	5297		2849.42	12263	10667		1674.72	2029	1950		2849.42	3705	3417		1674.72	393.75	408		2849.42	722.25	663.25
1676.58	345.75	294		2851.02	432.5	369.5		1676.58	5596	5173		2851.02	12715	10849		1676.58	2068	1799		2851.02	3885	3287		1676.58	397.75	398.75		2851.02	742	633.25
1678.44	335	301.5		2852.61	429.75	348		1678.44	5442	4921		2852.61	12607	10664		1678.44	2007	1904		2852.61	3756	3509		1678.44	360.5	381		2852.61	738.25	617
1680.3	352.75	286.5		2854.21	441	362.25		1680.3	5177	4911		2854.21	12217	10369		1680.3	1972	1788		2854.21	3770	3516		1680.3	360.5	373.5		2854.21	694.5	658.75
1682.16	336	278		2855.81	425.25	366		1682.16	5080	4709		2855.81	12221	10358		1682.16	1896	1699		2855.81	3633	3339		1682.16	374	382		2855.81	738.25	651
1684.02	322.75	290		2857.41	447.5	364		1684.02	4735	4650		2857.41	11878	10128		1684.02	1936	1696		2857.41	3671	3252		1684.02	345.75	387		2857.41	713.5	639.5
1685.88	333	289.5		2859.01	455.75	360		1685.88	4731	4462		2859.01	11792	10242		1685.88	1847	1678		2859.01	3674	3335		1685.88	353.25	341.25		2859.01	723.75	640.25
1687.74	326	291.75		2860.6	452.25	366.75		1687.74	4709	4291		2860.6	11889	10451		1687.74	1866	1628		2860.6	3708	3250		1687.74	358.5	357.75		2860.6	719	621.25
1689.59	323.75	282.25		2862.2	473.5	364.25		1689.59	4455	4278		2862.2	12089	10377		1689.59	1702	1558		2862.2	3659	3278		1689.59	345.5	360.5		2862.2	753.25	645.25
1691.45	307	271.75		2863.79	468.75	350.25		1691.45	4395	4155		2863.79	12125	10550		1691.45	1639	1564		2863.79	3752	3399		1691.45	333.5	337		2863.79	770.5	653.25
1693.31	298.25	273.25		2865.39	488.25	387.5		1693.31	4240	3998		2865.39	12406	10457		1693.31	1652	1530		2865.39	3708	3424		1693.31	336.5	323		2865.39	778.75	664
1695.16	295.25	274.5		2866.98	498	388		1695.16	4123	3810		2866.98	12597	10802		1695.16	1607	1459		2866.98	3904	3471		1695.16	332.25	316.25		2866.98	807.5	689.75
1697.02	283.75	265.5		2868.58	504.75	384.75		1697.02	4039	3782		2868.58	12926	10924		1697.02	1643	1429		2868.58	3912	3670		1697.02	324	335.5		2868.58	829.25	674.75
1698.87	285	248.75		2870.17	502.5	392.25		1698.87	3904	3719		2870.17	13457	11451		1698.87	1530	1399		2870.17	4075	3707		1698.87	333.5	310.25		2870.17	837.25	679.75
1700.73	280.75	270.5		2871.77	522.5	396.75		1700.73	3802	3483		2871.77	13665	11883		1700.73	1427	1372		2871.77	4034	3647		1700.73	329.75	319.75		2871.77	846.5	724.5
1702.58	273.75	260.5		2873.36	549.75	403.5		1702.58	3672	3438		2873.36	14138	12108		1702.58	1476	1371		2873.36	4205	3764		1702.58	316.75	319		2873.36	832	706
1704.44	269.75	245		2874.95	533.75	406		1704.44	3564	3345		2874.95	14292	12130		1704.44	1457	1395		2874.95	4308	3938		1704.44	331.75	303		2874.95	876	717.25
1706.29	268.5	249		2876.55	559.5	412.25		1706.29	3507	3191		2876.55	14397	12626		1706.29	1390	1327		2876.55	4517	3959		1706.29	322	298.25		2876.55	886.75	732.75
1708.14	265.25	251.75		2878.14	551.25	412.75		1708.14	3589	3297		2878.14	14805	12973		1708.14	1395	1336		2878.14	4512	4000		1708.14	318.25	297.75		2878.14	888	724.25
1710	249.5	235.25		2879.73	572.5	415.5		1710	3423	3281		2879.73	14907	12955		1710	1380	1292		2879.73	4378	4097		1710	312.5	290		2879.73	885.5	742.5
1711.85	264.5	235.25		2881.32	578.75	427.75		1711.85	3267	3114		2881.32	15107	13449		1711.85	1415	1302		2881.32	4511	4159		1711.85	302.5	298.25		2881.32	909.25	746.5
1713.7	252.25	239.5		2882.92	563.25	425		1713.7	3256	3168		2882.92	15196	13421		1713.7	1367	1226		2882.92	4457	4217		1713.7	309.5	306.75		2882.92	913.5	748.25
1715.55	260	240.5		2884.51	570.25	417.5		1715.55	3226	3072		2884.51	15442	13529		1715.55	1340	1149		2884.51	4486	4274		1715.55	311.5	299.75		2884.51	891.5	761
1717.4	249.75	222.25		2886.1	574.5	432.25		1717.4	3135	3033		2886.1	15736	13466		1717.4	1352	1253		2886.1	4616	4142		1717.4	307	285.75		2886.1	908.5	762.25
1719.25	243	228.25		2887.69	569.25	421.5		1719.25	3158	3015		2887.69	15865	13558		1719.25	1283	1188		2887.69	4480	4126		1719.25	301.5	289.5		2887.69	923.5	749
1721.1	254.25	242.5		2889.28	579.25	413.25		1721.1	3097	2893		2889.28	15758	13603		1721.1	1266	1193		2889.28	4634	4161		1721.1	296.5	275		2889.28	905.25	743.5
1722.95	255	230.75		2890.87	566.75	426.25		1722.95	3092	2935		2890.87	15903	13721		1722.95	1305	1147		2890.87	4579	4021		1722.95	300.25	305.5		2890.87	902.75	792.25
1724.8	237	242		2892.46	555.5	432.5		1724.8	2922	2849		2892.46	15846	13803		1724.8	1244	1160		2892.46	4573	4051		1724.8	299	274		2892.46	933.75	781.75
1726.65	245.25	225		2894.05	563.25	434		1726.65	3019	2773		2894.05	16130	13819		1726.65	1247	1195		2894.05	4584	4130		1726.65	286	279.25		2894.05	921	760.25
1728.5	253.25	238.25		2895.64	557	426.75		1728.5	2997	2872		2895.64	16225	13973		1728.5	1212	1140		2895.64	4528	4197		1728.5	283.75	266		2895.64	917.25	762.75
1730.34	257.75	237.25		2897.23	564.75	422.5		1730.34	2993	2731		2897.23	16268	14009		1730.34	1268	1166		2897.23	4611	4106		1730.34	298.25	278.75		2897.23	920	764.75
1732.19	231	224		2898.81	585.75	440.5		1732.19	2938	2701		2898.81	16332	14017		1732.19	1170	1183		2898.81	4646	4036		1732.19	295.75	278.25		2898.81	935	749.75
1734.04	238.75	214.5		2900.4	562	425.75		1734.04	2800	2827		2900.4	16499	14133		1734.04	1208	1136		2900.4	4696	4167		1734.04	290.25	271.75		2900.4	934	780.5
1735.89	250.75	212.75		2901.99	566.5	429		1735.89	2869	2684		2901.99	16481	14183		1735.89	1179	1131		2901.99	4658	4201		1735.89	292	272.5		2901.99	943.5	797.75
1737.73	227.25	217.75		2903.58	595	418.5		1737.73	2780	2661		2903.58	16800	14309		1737.73	1197	1112		2903.58	4612	4083		1737.73	285	274.75		2903.58	960.5	788.5
1739.58	222	224		2905.16	594	439.75		1739.58	2783	2563		2905.16	16595	14493		1739.58	1114	1103		2905.16	4720	4183		1739.58	287.75	281.75		2905.16	960	795.25
1741.42	235.25	204.75		2906.75	605.75	432		1741.42	2663	2549		2906.75	16767	14589		1741.42	1159	1088		2906.75	4864	4309		1741.42	282.75	255.5		2906.75	961.25	809.25
1743.27	233.25	219.5		2908.34	602.5	437.75		1743.27	2550	2448		2908.34	16904	14641		1743.27	1176	1068		2908.34	4972	4313		1743.27	280.5	275.25		2908.34	951	798
1745.11	224.25	223		2909.92	624.75	445.5		1745.11	2628	2547		2909.92	16983	14755		1745.11	1121	1060		2909.92	4909	4392		1745.11	285.75	278.25		2909.92	991.75	810.25
1746.96	220.75	217.25		2911.51	605.25	448.75		1746.96	2561	2392		2911.51	17176	14896		1746.96	1102	1030		2911.51	4870	4379		1746.96	290.5	268		2911.51	984	830
1748.8	233.5	212		2913.09	621.75	451.25		1748.8	2537	2368		2913.09	17513	15010		1748.8	1088	1004		2913.09	4927	4291		1748.8	282.25	274.75		2913.09	977.5	815.25
1750.64	226.5	220		2914.68	618	443.5		1750.64	2495	2382		2914.68	17422	15333		1750.64	1042	1030		2914.68	5039	4500		1750.64	286.5	253		2914.68	1009.5	826.5
1752.49	222	211.25		2916.26	627.75	474.25		1752.49	2422	2285		2916.26	17840	15259		1752.49	1056	1051		2916.26	5112	4546		1752.49	284.75	265.75		2916.26	1014.5	830.75
1754.33	218.25	216.25		2917.85	650	472.25		1754.33	2412	2291		2917.85	18389	15781		1754.33	1125	999		2917.85	5191	4587		1754.33	282.75	263.25		2917.85	1064.5	851.5
1756.17	228.75	223.25		2919.43	674.25	475		1756.17	2332	2227		2919.43	18262	15579		1756.17	1077	1015		2919.43	5187	4647		1756.17	280.5	254		2919.43	1078.75	853.5
1758.01	216.25	220.25		2921.01	697	477.25		1758.01	2326	2213		2921.01	18800	15968		1758.01	1079	1018		2921.01	5304	4724		1758.01	268	255.75		2921.01	1089.5	889.25
1759.85	221.5	205.5		2922.6	692.75	474		1759.85	2261	2239		2922.6	18992	16081		1759.85	1042	956		2922.6	5305	4751		1759.85	284	245.25		2922.6	1093.25	911.5
1761.7	214	216.5		2924.18	699.25	498		1761.7	2148	2209		2924.18	19190	16445		1761.7	1075	916		2924.18	5317	4823		1761.7	270	261		2924.18	1119	914
1763.53	229.5	212.75		2925.76	724.25	496.25		1763.53	2330	2254		2925.76	19466	16755		1763.53	1015	900		2925.76	5639	4831		1763.53	274.75	254.75		2925.76	1146.5	918.75
1765.37	224.5	201.25		2927.34	741.75	481.25		1765.37	2224	2136		2927.34	19584	17083		1765.37	1040	918		2927.34	5752	5048		1765.37	283.75	244.75		2927.34	1152.5	930.5
1767.21	209	213		2928.93	740	507		1767.21	2169	2167		2928.93	19919	16903		1767.21	1059	999		2928.93	5719	5222		1767.21	264	252.5		2928.93	1160.25	930.5
1769.05	205.25	216		2930.51	741.5	539.25		1769.05	2138	2105		2930.51	20045	16969		1769.05	989	970		2930.51	5825	5180		1769.05	265.75	237.5		2930.51	1170.25	931.75
1770.89	212	207		2932.09	759.25	512.5		1770.89	2221	2043		2932.09	20377	17189		1770.89	1002	910		2932.09	5887	5265		1770.89	265	247.75		2932.09	1159.25	962.5
1772.73	219.75	208.25		2933.67	765	529.25		1772.73	2113	1995		2933.67	20461	17325		1772.73	1007	978		2933.67	5875	5347		1772.73	266.75	241.5		2933.67	1221.5	937
1774.57	211.5	202		2935.25	770	535.5		1774.57	2203	2025		2935.25	20306	17480		1774.57	1028	980		2935.25	5967	5322		1774.57	262	245.75		2935.25	1177.5	932
1776.41	216	219.5		2936.83	780.5	539.75		1776.41	2162	2041		2936.83	20272	17515		1776.41	1001	956		2936.83	5941	5406		1776.41	277.5	251.75		2936.83	1191.75	980.25
1778.24	208.75	205.75		2938.41	777	513.5		1778.24	2126	2037		2938.41	20210	17524		1778.24	1040	994		2938.41	6003	5391		1778.24	253	249		2938.41	1176	943.5
1780.08	215.75	209.5		2939.99	751.25	529.75		1780.08	2074	1969		2939.99	19869	17033		1780.08	1034	950		2939.99	5903	5293		1780.08	269	243.25		2939.99	1177.5	917
1781.92	210	214		2941.57	734	532.25		1781.92	2016	1969		2941.57	19905	16979		1781.92	1031	944		2941.57	5890	5216		1781.92	277.75	246		2941.57	1133	918.75
1783.75	206.5	185.5		2943.15	736.5	524		1783.75	2064	1910		2943.15	19286	16789		1783.75	959	992		2943.15	5724	5260		1783.75	280.25	255.25		2943.15	1141	902.75
1785.59	203.75	205.25		2944.72	729.5	536.5		1785.59	1974	1927		2944.72	18887	16463		1785.59	956	918		2944.72	5635	5106		1785.59	262	248.75		2944.72	1086.5	898.25
1787.42	216.5	207		2946.3	736.5	521.5		1787.42	2002	1917		2946.3	18054	16107		1787.42	975	962		2946.3	5441	4934		1787.42	269.5	244.75		2946.3	1053	884.5
1789.26	200.75	196.75		2947.88	738.25	506.5		1789.26	2008	1929		2947.88	17803	15719		1789.26	999	973		2947.88	5451	4869		1789.26	267	246		2947.88	1040.25	863.5
1791.09	218.75	198.75		2949.46	686.75	513.5		1791.09	2001	1890		2949.46	17601	15293		1791.09	982	934		2949.46	5365	4805		1791.09	252.5	253.5		2949.46	1021	857
1792.92	211.75	194.25		2951.03	728.25	502.5		1792.92	1957	1940		2951.03	17063	14989		1792.92	951	920		2951.03	5237	4742		1792.92	262.75	245.25		2951.03	1003.25	859
1794.76	209.25	211		2952.61	706.5	503.75		1794.76	1935	1917		2952.61	17094	14992		1794.76	943	931		2952.61	5223	4685		1794.76	272	238		2952.61	1006.25	843.75
1796.59	211.75	201		2954.19	693	517.5		1796.59	2002	1928		2954.19	16884	14911		1796.59	939	885		2954.19	5091	4658		1796.59	270.5	246.25		2954.19	951.25	829
1798.42	203.75	199.25		2955.76	674.25	520		1798.42	1968	1842		2955.76	16629	14746						2955.76	5023	4646		1798.42	269	250		2955.76	983.25	832.75
				2957.34	699.75	514.5						2957.34	16577	14762						2957.34	5133	4666						2957.34	975.75	841.25
				2958.91	693	526.75						2958.91	16659	14829						2958.91	5106	4528						2958.91	983.75	823.5
				2960.49	682	532.5						2960.49	16548	14798						2960.49	5081	4625						2960.49	990	814
				2962.06	687.75	527.5						2962.06	16743	14667						2962.06	5120	4527						2962.06	956.75	843.75
				2963.64	678.5	535.25						2963.64	16386	14651						2963.64	5101	4576						2963.64	969.25	841
				2965.21	700.75	551						2965.21	16158	14644						2965.21	5077	4631						2965.21	955.5	849.75
				2966.79	694.5	545.25						2966.79	16365	14559						2966.79	5088	4627						2966.79	951.25	808.25
				2968.36	692.25	540.75						2968.36	16273	14542						2968.36	5096	4549						2968.36	927.75	826
				2969.93	691	540.75						2969.93	16101	14429						2969.93	5044	4571						2969.93	938.75	817.5
				2971.5	676.75	523						2971.5	16041	14181						2971.5	4938	4695						2971.5	936.25	825.75
				2973.08	685.5	547						2973.08	15753	14178						2973.08	4970	4568						2973.08	924.25	815.75
				2974.65	665.75	543						2974.65	15837	14201						2974.65	4900	4416						2974.65	903.5	804.25
				2976.22	660	564.5						2976.22	15615	14287						2976.22	5096	4455						2976.22	911.5	795
				2977.79	689.5	551.25						2977.79	15380	14112						2977.79	4940	4513						2977.79	934	773
				2979.36	685.25	567.75						2979.36	15629	13803						2979.36	4931	4439						2979.36	903.5	816.25
				2980.93	663.25	543.25						2980.93	15656	14131						2980.93	4961	4379						2980.93	859.75	810.75
				2982.5	681	553.75						2982.5	15471	14132						2982.5	5009	4463						2982.5	874.25	807.75
				2984.07	709.75	561.25						2984.07	15216	13773						2984.07	4896	4344						2984.07	867.75	814.5
				2985.64	647.5	559.75						2985.64	15031	14093						2985.64	4943	4303						2985.64	854.25	792.75
				2987.21	659.25	577.5						2987.21	15164	13869						2987.21	4852	4437						2987.21	849	790
				2988.78	675.5	570.25						2988.78	14838	13954						2988.78	4895	4415						2988.78	853	813.25
				2990.35	683.75	571.25						2990.35	14765	13723						2990.35	4771	4398						2990.35	856.75	790.5
				2991.92	671.75	613.25						2991.92	14897	13733						2991.92	4819	4470						2991.92	839	799.25
				2993.49	672	587.5						2993.49	14692	13680						2993.49	4826	4382						2993.49	873.5	789.5
				2995.05	684.5	592.25						2995.05	14622	13397						2995.05	4792	4435						2995.05	862	790.5
				2996.62	689.25	599.5						2996.62	14652	13451						2996.62	4779	4362						2996.62	811	819.25
				2998.19	661.75	600.25						2998.19	14649	13531						2998.19	4943	4423						2998.19	829.75	796.5
				2999.75	673.75	607						2999.75	14633	13795						2999.75	4892	4398						2999.75	835.75	789
				3001.32	691.5	602.25						3001.32	14631	13702						3001.32	4970	4328						3001.32	830.5	800.5
				3002.89	691.25	614.25						3002.89	14763	13867						3002.89	4924	4499						3002.89	840.5	793.5
				3004.45	679.5	621.75						3004.45	14868	14008						3004.45	4993	4535						3004.45	844.25	799.75
				3006.02	695	623						3006.02	14899	13937						3006.02	5080	4487						3006.02	853	809
				3007.58	663.75	615.25						3007.58	15245	13982						3007.58	5071	4403						3007.58	843.75	818.5
				3009.15	704.25	644						3009.15	15126	14018						3009.15	5076	4592						3009.15	840.5	824.5
				3010.71	697.75	653.75						3010.71	15365	14224						3010.71	5075	4551						3010.71	869.75	840.5
				3012.27	711.25	660						3012.27	15651	14374						3012.27	5011	4610						3012.27	869.5	878.5
				3013.84	734.25	673.5						3013.84	15498	14511						3013.84	5046	4633						3013.84	877.75	841.5
				3015.4	715	658.25						3015.4	15426	14542						3015.4	5210	4631						3015.4	895.5	866.5
				3016.96	724.25	689						3016.96	15588	14673						3016.96	5143	4785						3016.96	885	847.75
				3018.53	723	678.25						3018.53	15583	14612						3018.53	5178	4696						3018.53	854	872
				3020.09	715	683.5						3020.09	15353	14768						3020.09	5223	4704						3020.09	897.75	861.25
				3021.65	727	701						3021.65	15615	14823						3021.65	5332	4758						3021.65	838	886.75
				3023.21	720.75	703.25						3023.21	16048	14738						3023.21	5262	4755						3023.21	884.75	870
				3024.77	739.5	723.5						3024.77	15703	14951						3024.77	5489	5015						3024.77	891.5	882.75
				3026.33	761.5	730.25						3026.33	15964	15065						3026.33	5398	4848						3026.33	873.25	903
				3027.89	771.75	724.75						3027.89	15809	15117						3027.89	5472	4863						3027.89	904.75	914.75
				3029.45	766.75	726						3029.45	16098	15424						3029.45	5533	4920						3029.45	887.5	890.75
				3031.01	761.75	746.75						3031.01	16653	15581						3031.01	5620	5044						3031.01	915	907
				3032.57	768.75	770.5						3032.57	16497	16095						3032.57	5677	5191						3032.57	919	956.75
				3034.13	800.5	782.75						3034.13	17012	16028						3034.13	5689	5171						3034.13	953.5	923.25
				3035.69	788.5	766						3035.69	17286	16074						3035.69	5865	5236						3035.69	955.5	957.75
				3037.25	810.5	789.25						3037.25	17173	16583						3037.25	5923	5314						3037.25	959.25	981.75
				3038.81	819.75	816.75						3038.81	17728	17146						3038.81	5997	5323						3038.81	1005	974.75
				3040.37	823.5	795.5						3040.37	17855	16971						3040.37	6057	5372						3040.37	1006.75	1011.5
				3041.92	848.5	808.75						3041.92	18226	17397						3041.92	6177	5523						3041.92	1016.25	1017.25
				3043.48	878.25	813						3043.48	18365	17501						3043.48	6241	5685						3043.48	1013.5	1023.5
				3045.04	876	820.75						3045.04	18374	17695						3045.04	6284	5636						3045.04	1053	1041
				3046.6	862	880.5						3046.6	18768	18135						3046.6	6444	5735						3046.6	1018.5	1068.75
				3048.15	891.5	842						3048.15	18993	18383						3048.15	6455	5805						3048.15	1088	1079
				3049.71	893.5	876.25						3049.71	19328	18475						3049.71	6601	5838						3049.71	1052.5	1086.75
